# Supplementary material for: Latent Epstein-Barr virus infection collaborates with Myc over-expression in normal human B cells to induce Burkitt-like Lymphomas in mice
Source: PLoS Pathog. 2024 Apr 15;20(4):e1012132. doi: 10.1371/journal.ppat.1012132 (PMC11045125; doi:10.1371/journal.ppat.1012132)
Supplement: S1 Table — (XLSX) [file ppat.1012132.s011.xlsx]

## Sheet: Supplemental Table 1
	ΔEBNA2 + Myc Tumors			ΔEBNA2 Tumors
	2	8	9	1	3	AveExpr	logFC	P.Value	adj.P.Val	Symbol	Description	Gene.Biotype	EntrezGene.ID
ENSG00000128322	7108.37	1288.12	876.458	0.0705977	0	4.35261	16.2919	0.000770255	0.0194092	IGLL1	immunoglobulin lambda like polypeptide 1	protein_coding	3543
ENSG00000107447	257.293	198.175	232.755	0	0	2.51353	15.7508	3.3e-06	0.0145248	DNTT	DNA nucleotidylexotransferase	protein_coding	1791
ENSG00000127325	32.3331	30.7527	49.6844	0	0	2.0114	14.8823	1.03e-05	0.0145248	BEST3	bestrophin 3	protein_coding	144453
ENSG00000133636	263.934	142.308	73.475	0	0	1.887	14.7743	0.000197387	0.015237	NTS	neurotensin	protein_coding	4922
ENSG00000234184	472.197	274.504	206.041	0	0	1.8621	14.7046	4.15e-05	0.0145248	LINC01781	long intergenic non-protein coding RNA 1781	lincRNA	101927412
ENSG00000175097	40.7674	23.4072	42.2598	0	0	1.37047	13.8305	3.52e-05	0.0145248	RAG2	recombination activating 2	protein_coding	5897
ENSG00000269155	46.136	30.7121	48.7411	0	0	1.30665	13.7272	2.01e-05	0.0145248	AL009178.2	novel transcript	lincRNA	441179
ENSG00000164764	37.7151	15.8497	18.7663	0	0	1.19554	13.5563	0.000117139	0.015237	SBSPON	somatomedin B and thrombospondin type 1 domain containing	protein_coding	157869
ENSG00000153292	11.5601	7.06255	4.92506	0	0	1.13539	13.4636	9.01e-05	0.015237	ADGRF1	adhesion G protein-coupled receptor F1	protein_coding	266977
ENSG00000266976	10.4688	8.67799	80.5654	0	0	1.08613	13.3298	0.0100114	0.0582952	AC079466.1		lincRNA	102724908
ENSG00000125869	418.079	183.86	260.608	0.296911	0	3.94813	12.9055	0.000118466	0.015237	LAMP5	lysosomal associated membrane protein family member 5	protein_coding	24141
ENSG00000095777	9.12779	4.54767	8.05319	0	0	0.765239	12.8298	8e-05	0.015237	MYO3A	myosin IIIA	protein_coding	53904
ENSG00000163331	148.581	104.431	34.8725	0.0361247	0	1.83984	12.3307	0.00172943	0.0258038	DAPL1	death associated protein like 1	protein_coding	92196
ENSG00000145287	25.5366	4.71745	8.67548	0	0	0.399322	12.1783	0.00233743	0.0293344	PLAC8	placenta specific 8	protein_coding	51316
ENSG00000139292	3.8063	4.32187	12.0151	0	0	0.186875	11.9644	0.000807726	0.0200392	LGR5	leucine rich repeat containing G protein-coupled receptor 5	protein_coding	8549
ENSG00000150625	7.44205	2.57888	4.8043	0	0	0.220578	11.9107	0.000330206	0.015741	GPM6A	glycoprotein M6A	protein_coding	2823
ENSG00000132746	10.9442	6.92426	11.4865	0	0	0.195266	11.8974	6.07e-05	0.0145248	ALDH3B2	aldehyde dehydrogenase 3 family member B2	protein_coding	222
ENSG00000165716	16.8981	11.4469	7.36249	0	0	0.182072	11.8012	0.000173635	0.015237	DIPK1B	divergent protein kinase domain 1B	protein_coding	138311
ENSG00000169994	2.49741	3.41463	3.54146	0	0	0.0917249	11.7388	3.7e-05	0.0145248	MYO7B	myosin VIIB	protein_coding	4648
ENSG00000164116	6.1305	2.74781	5.83085	0	0	0.0660822	11.6843	0.000209044	0.0152826	GUCY1A1	guanylate cyclase 1 soluble subunit alpha 1	protein_coding	2982
ENSG00000172995	2.54433	2.07591	2.95863	0	0	0.0202173	11.6146	3.92e-05	0.0145248	ARPP21	cAMP regulated phosphoprotein 21	protein_coding	10777
ENSG00000137078	264.9	87.6628	62.7209	0	0.252021	2.63688	11.5656	0.00185517	0.0266506	SIT1	signaling threshold regulating transmembrane adaptor 1	protein_coding	27240
ENSG00000115085	16.6953	7.68	9.2815	0.00624343	0	1.14567	11.5184	0.000243937	0.0152998	ZAP70	zeta chain of T cell receptor associated protein kinase 70	protein_coding	7535
ENSG00000211666	42.8849	55.6168	48.3901	0	0	-0.199514	11.2334	3.77e-05	0.0145248	IGLV2-14	immunoglobulin lambda variable 2-14	IG_V_gene	NA
ENSG00000243478	1.81277	3.90126	10.2325	0	0	-0.374606	11.1619	0.00287849	0.0321593	AOX2P	aldehyde oxidase 2 pseudogene	transcribed_unprocessed_pseudogene	NA
ENSG00000103316	8.27177	4.98381	3.26454	0	0	-0.208065	11.1099	0.000296588	0.0152998	CRYM	crystallin mu	protein_coding	1428
ENSG00000167641	48.8928	8.14765	6.12189	0	0	-0.17204	11.0731	0.00859159	0.053704	PPP1R14A	protein phosphatase 1 regulatory inhibitor subunit 14A	protein_coding	94274
ENSG00000144331	1.84241	1.35339	8.07333	0	0	-0.462044	11.0429	0.00519702	0.042034	ZNF385B	zinc finger protein 385B	protein_coding	151126
ENSG00000253134	55.092	60.1849	40.624	0	0	-0.284784	11.0386	6.42e-05	0.0145248	AC025437.1	novel transcript	lincRNA	NA
ENSG00000272733	41.2832	9.95255	9.8953	0	0	-0.308646	10.9015	0.00203977	0.027633	AP000345.2	novel transcript	lincRNA	NA
ENSG00000128266	12.1107	7.24514	8.36272	0.00830994	0	0.758722	10.8705	0.000126315	0.015237	GNAZ	G protein subunit alpha z	protein_coding	2781
ENSG00000183844	4.29166	4.36143	3.89513	0	0	-0.427706	10.831	4.24e-05	0.0145248	FAM3B	family with sequence similarity 3 member B	protein_coding	54097
ENSG00000139445	2.14824	3.18435	7.37001	0	0	-0.565164	10.8079	0.000863334	0.020161	FOXN4	forkhead box N4	protein_coding	121643
ENSG00000185275	103.246	37.1837	60.3929	0	0	-0.433842	10.8023	0.00031608	0.015617	CD24P4	CD24 molecule pseudogene 4	processed_pseudogene	NA
ENSG00000211669	35.3704	39.7159	38.4565	0	0	-0.462584	10.7965	4.27e-05	0.0145248	IGLV3-10	immunoglobulin lambda variable 3-10	IG_V_gene	NA
ENSG00000166349	21.4249	24.3714	57.5832	0.00408319	0.0556316	3.59055	10.7901	0.000159728	0.015237	RAG1	recombination activating 1	protein_coding	5896
ENSG00000215246	2.02875	3.29499	6.5278	0	0	-0.604072	10.7308	0.000643668	0.0182251	AC116351.1		antisense	100506688
ENSG00000213231	68.3525	7.03414	1.87607	0	0	-0.26307	10.7162	0.0615212	0.173876	TCL1B	T cell leukemia/lymphoma 1B	protein_coding	9623
ENSG00000103175	4.0716	0.992651	1.19553	0	0	-0.438288	10.705	0.00141454	0.0243288	WFDC1	WAP four-disulfide core domain 1	protein_coding	58189
ENSG00000284543	0.54937	1.5427	1.87753	0	0	-0.659467	10.6217	0.000752785	0.0192833	LINC01226	long intergenic non-protein coding RNA 1226	processed_transcript	NA
ENSG00000170293	18.1469	9.02096	8.9779	0	0	-0.530698	10.5945	0.000192862	0.015237	CMTM8	CKLF like MARVEL transmembrane domain containing 8	protein_coding	152189
ENSG00000244301	3.75929	3.12515	2.42817	0	0	-0.542356	10.5919	8.36e-05	0.015237	AOX3P	aldehyde oxidase 3, pseudogene	transcribed_unprocessed_pseudogene	NA
ENSG00000129757	12.6586	5.31688	2.90693	0	0	-0.46596	10.5899	0.00169119	0.0256231	CDKN1C	cyclin dependent kinase inhibitor 1C	protein_coding	1028
ENSG00000224610	9.88572	13.958	20.2302	0	0	-0.647594	10.589	0.000166156	0.015237	AC108879.1	novel transcript	lincRNA	NA
ENSG00000264269	28.5	22.3204	12.2447	0	0	-0.549378	10.5138	0.000316938	0.015617	AC016866.1	novel transcript, antisense to DYM	antisense	100129878
ENSG00000266074	0.811439	3.02415	2.57963	0.00236845	0	0.474113	10.5013	0.00210707	0.0281135	BAHCC1	BAH domain and coiled-coil containing 1	protein_coding	57597
ENSG00000166897	4.99228	6.70208	10.0427	0.0254351	0	1.75656	10.4292	0.000377741	0.0157706	ELFN2	extracellular leucine rich repeat and fibronectin type III domain containing 2	protein_coding	114794
ENSG00000169575	350.42	169.858	137.913	2.02873	0	3.09462	10.3875	0.000936904	0.0206364	VPREB1	V-set pre-B cell surrogate light chain 1	protein_coding	7441
ENSG00000163485	4.69543	2.14593	2.11952	0	0	-0.650037	10.3794	0.000271736	0.0152998	ADORA1	adenosine A1 receptor	protein_coding	134
ENSG00000100721	975.407	605.348	753.17	4.5168	0.0747835	6.60773	10.2879	4.61e-05	0.0145248	TCL1A	T cell leukemia/lymphoma 1A	protein_coding	8115
ENSG00000099954	0.323077	0.865211	1.69288	0	0	-0.932258	10.2731	0.001983	0.0274636	CECR2	CECR2, histone acetyl-lysine reader	protein_coding	27443
ENSG00000127324	8.40184	4.32942	2.32621	0	0	-0.693461	10.2079	0.00105846	0.0215668	TSPAN8	tetraspanin 8	protein_coding	7103
ENSG00000196549	71.5693	61.9974	96.6584	4.23257	0	5.39082	10.1733	0.00285132	0.0320295	MME	membrane metalloendopeptidase	protein_coding	4311
ENSG00000090975	4.62969	6.75282	10.3597	0.0383159	0	1.9093	10.1521	0.000607475	0.0181419	PITPNM2	phosphatidylinositol transfer protein membrane associated 2	protein_coding	57605
ENSG00000211660	17.0873	21.5991	17.5166	0	0	-0.838388	10.1516	7.6e-05	0.0151651	IGLV2-23	immunoglobulin lambda variable 2-23	IG_V_gene	NA
ENSG00000222037	76.6683	186.002	85.6431	0.301989	0	1.01548	10.1498	0.000927253	0.0205916	IGLC6	immunoglobulin lambda constant 6 (gene/pseudogene)	IG_C_pseudogene	NA
ENSG00000278831	6.94055	9.53827	18.5948	0	0	-0.995942	10.0812	0.000454635	0.0166137	AL513190.1	novel transcript, antisense to FAM53B	antisense	NA
ENSG00000152785	11.6303	12.9582	17.3689	0.108519	0	2.26901	10.0568	0.000306477	0.0153327	BMP3	bone morphogenetic protein 3	protein_coding	651
ENSG00000095932	24.4018	21.6023	33.1972	0.106509	0	1.27312	10.0224	0.000245445	0.0152998	SMIM24	small integral membrane protein 24	protein_coding	284422
ENSG00000163697	9.79696	9.20418	14.2079	0.15763	0	3.10877	10.0099	0.00056156	0.0176881	APBB2	amyloid beta precursor protein binding family B member 2	protein_coding	323
ENSG00000211979	19.7263	29.9372	16.7724	0	0	-0.901101	9.9961	0.000164862	0.015237	IGHV7-81	immunoglobulin heavy variable 7-81 (non-functional)	IG_V_gene	NA
ENSG00000171813	15.6709	5.45342	4.93888	0	0.0126153	0.278572	9.97908	0.00170165	0.0256392	PWWP2B	PWWP domain containing 2B	protein_coding	170394
ENSG00000165553	8.734	4.11562	3.16177	0	0	-0.859604	9.97703	0.000493063	0.0171564	NGB	neuroglobin	protein_coding	58157
ENSG00000206159	8.4395	2.9685	2.87314	0	0	-0.873407	9.96127	0.000684072	0.018654	GYG2P1	glycogenin 2 pseudogene 1	transcribed_unprocessed_pseudogene	NA
ENSG00000132329	29.7586	5.97699	3.13345	0	0	-0.767112	9.95525	0.00965954	0.0573052	RAMP1	receptor activity modifying protein 1	protein_coding	10267
ENSG00000007516	3.94529	4.62931	7.34318	0.0207681	0	1.02865	9.89854	0.000435277	0.0164825	BAIAP3	BAI1 associated protein 3	protein_coding	8938
ENSG00000152953	0.215875	2.40364	2.77049	0	0	-1.21836	9.89706	0.0114043	0.0622618	STK32B	serine/threonine kinase 32B	protein_coding	55351
ENSG00000285578	1.38601	3.05629	4.23826	0	0	-1.17194	9.78738	0.000562402	0.0176881	AL035696.4		lincRNA	NA
ENSG00000267568	5.17827	7.00437	8.95139	0	0	-1.13171	9.76798	0.000157229	0.015237	AC016168.2		processed_transcript	105371899
ENSG00000272240	2.22806	12.3515	30.0379	0	0	-1.3641	9.73081	0.00947213	0.0566751	AC004908.1	novel transcript, antisense to ZNF596	antisense	NA
ENSG00000257275	12.116	70.3316	126.367	0.999506	0	3.23809	9.69468	0.016128	0.0761649	AL139020.1	novel transcript, antisense to TCL1A	antisense	NA
ENSG00000183378	1.82585	2.16371	5.2088	0	0	-1.26269	9.67377	0.000704195	0.0188129	OVCH2	ovochymase 2 (gene/pseudogene)	protein_coding	341277
ENSG00000178217	1.42484	1.13225	1.67726	0	0	-1.16787	9.66662	0.000132122	0.015237	SH2D4B	SH2 domain containing 4B	protein_coding	387694
ENSG00000270659	12.066	5.78622	10.6236	0	0	-1.18727	9.61091	0.000256626	0.0152998	AC079610.2	novel transcript	lincRNA	NA
ENSG00000211672	10.9207	25.2887	13.8364	0	0	-1.17972	9.57907	0.000301938	0.0152998	IGLV4-3	immunoglobulin lambda variable 4-3	IG_V_gene	NA
ENSG00000246596	1.11877	2.03535	5.11478	0	0	-1.36942	9.57057	0.0016355	0.025489	AC139795.1	SUMO interacting motifs containing 1 (SIMC1) pseudogene	transcribed_unprocessed_pseudogene	NA
ENSG00000211665	5.09675	23.4146	21.599	0	0	-1.33176	9.53895	0.00163727	0.0254952	IGLV3-16	immunoglobulin lambda variable 3-16	IG_V_gene	NA
ENSG00000153060	8.84393	3.24371	2.18262	0	0	-1.08297	9.53323	0.00144771	0.0246323	TEKT5	tektin 5	protein_coding	146279
ENSG00000250366	3.31259	3.62503	4.19805	0.00917486	0	-0.0992571	9.49518	0.000163367	0.015237	TUNAR	TCL1 upstream neural differentiation-associated RNA	protein_coding	NA
ENSG00000262075	1.70281	0.93745	1.02581	0	0	-1.23399	9.43898	0.00020629	0.015237	DKFZP434A062	uncharacterized LOC26102	lincRNA	26102
ENSG00000224099	11.3659	5.14173	4.18895	0	0	-1.19566	9.41138	0.000548929	0.017646	AC104823.1	novel transcript	lincRNA	NA
ENSG00000174776	0.943769	1.30691	1.81484	0	0	-1.36396	9.40684	0.00023722	0.0152998	WDR49	WD repeat domain 49	protein_coding	151790
ENSG00000253234	25.2997	45.364	32.9845	0.0575996	0	-0.526046	9.375	0.000242777	0.0152998	IGLV2-5	immunoglobulin lambda variable 2-5 (pseudogene)	IG_V_pseudogene	NA
ENSG00000156345	4.61083	4.10209	5.5799	0.0334313	0	1.00968	9.37463	0.000297199	0.0152998	CDK20	cyclin dependent kinase 20	protein_coding	23552
ENSG00000260244	2.42266	1.24552	2.40067	0	0	-1.36922	9.33004	0.00029017	0.0152998	AC104083.1	novel transcript, overlapping GUCY1A3	sense_overlapping	NA
ENSG00000234880	3.59019	1.75515	2.31386	0	0	-1.33505	9.29438	0.000249691	0.0152998	LINC00163	long intergenic non-protein coding RNA 163	lincRNA	727699
ENSG00000122367	0.272931	0.790037	1.21541	0	0	-1.51448	9.28922	0.00136125	0.0238617	LDB3	LIM domain binding 3	protein_coding	11155
ENSG00000116299	4.6479	5.88819	11.4835	0.126954	0	2.25911	9.28466	0.00165695	0.0255543	KIAA1324	KIAA1324	protein_coding	57535
ENSG00000002745	2.75077	1.30808	1.30934	0	0	-1.30257	9.28332	0.000343977	0.0157422	WNT16	Wnt family member 16	protein_coding	51384
ENSG00000246859	0.754539	1.83451	3.54395	0.00565082	0	-0.351344	9.28174	0.00345268	0.0345379	STARD4-AS1	STARD4 antisense RNA 1	antisense	100505678
ENSG00000283403	2.29624	1.27577	1.54184	0	0	-1.3548	9.26012	0.000209895	0.0152826	AC005394.2		processed_transcript	100420587
ENSG00000138722	0.727512	0.457636	1.43603	0	0	-1.50774	9.24147	0.000830887	0.0200392	MMRN1	multimerin 1	protein_coding	22915
ENSG00000211966	16.6825	12.3004	10.1592	0	0	-1.33961	9.24056	0.00020103	0.015237	IGHV5-51	immunoglobulin heavy variable 5-51	IG_V_gene	NA
ENSG00000237410	5.55861	8.60238	15.3749	0	0	-1.52296	9.21846	0.000558485	0.0176753	AP001092.1	novel transcript	antisense	NA
ENSG00000146521	1.38462	2.29127	2.77228	0	0	-1.48391	9.20322	0.000278513	0.0152998	LINC01558	long intergenic non-protein coding RNA 1558	lincRNA	26238
ENSG00000225756	0.288315	2.82925	4.97642	0	0	-1.7049	9.18869	0.0119765	0.0641402	DBH-AS1	DBH antisense RNA 1	antisense	138948
ENSG00000160678	3.52483	2.26775	0.815443	0	0	-1.27266	9.14919	0.00234717	0.0293344	S100A1	S100 calcium binding protein A1	protein_coding	6271
ENSG00000125810	0.330134	0.466749	1.20071	0	0	-1.6108	9.14499	0.00118631	0.0224732	CD93	CD93 molecule	protein_coding	22918
ENSG00000226863	1.65794	1.4279	2.4642	0	0	-1.51139	9.14402	0.000251391	0.0152998	SHROOM2P1	shroom family member 2 pseudogene 1	unprocessed_pseudogene	NA
ENSG00000184185	1.9064	1.0587	0.473101	0	0	-1.29255	9.14265	0.00170596	0.0256392	KCNJ12	potassium voltage-gated channel subfamily J member 12	protein_coding	3768
ENSG00000205978	0.317145	0.573205	0.77133	0	0	-1.54369	9.14161	0.000411891	0.0162906	NYNRIN	NYN domain and retroviral integrase containing	protein_coding	57523
ENSG00000114790	0.63837	0.643141	1.07842	0	0	-1.53336	9.12392	0.000271177	0.0152998	ARHGEF26	Rho guanine nucleotide exchange factor 26	protein_coding	26084
ENSG00000167094	0.695302	0.442034	0.939817	0	0	-1.52778	9.12048	0.000354312	0.0157422	TTC16	tetratricopeptide repeat domain 16	protein_coding	158248
ENSG00000172987	1.77539	2.38126	3.70614	0.0108268	0	-0.131478	9.11887	0.0006526	0.0183938	HPSE2	heparanase 2 (inactive)	protein_coding	60495
ENSG00000135547	5.86005	3.18148	5.67813	0	0.0244022	0.078283	9.07676	0.000634334	0.0181958	HEY2	hes related family bHLH transcription factor with YRPW motif 2	protein_coding	23493
ENSG00000114812	0.254354	0.492317	0.963406	0	0	-1.65087	9.06196	0.00106204	0.0215668	VIPR1	vasoactive intestinal peptide receptor 1	protein_coding	7433
ENSG00000280560	12.5638	11.5445	8.68775	0	0	-1.47412	9.02538	0.000206043	0.015237	LINC01374	long intergenic non-protein coding RNA 1374	lincRNA	105378425
ENSG00000046653	4.08997	2.74003	4.43274	0.00281147	0.0117861	0.806661	8.97284	0.000227043	0.0152998	GPM6B	glycoprotein M6B	protein_coding	2824
ENSG00000162543	1.20763	0.984459	0.491746	0	0	-1.44098	8.9704	0.000638706	0.0181958	UBXN10	UBX domain protein 10	protein_coding	127733
ENSG00000166402	0.321106	0.318854	1.10159	0	0	-1.7513	8.93098	0.00158017	0.0253694	TUB	tubby bipartite transcription factor	protein_coding	7275
ENSG00000166126	13.7506	7.96019	8.05589	0.0412098	0.00719827	1.90538	8.89887	0.000170346	0.015237	AMN	amnion associated transmembrane protein	protein_coding	81693
ENSG00000004809	2.08788	0.586237	0.940005	0	0	-1.55218	8.89518	0.000828944	0.0200392	SLC22A16	solute carrier family 22 member 16	protein_coding	85413
ENSG00000211658	6.09717	13.8229	11.0682	0	0	-1.64312	8.8902	0.000370254	0.0157706	IGLV3-27	immunoglobulin lambda variable 3-27	IG_V_gene	NA
ENSG00000225988	2.31178	2.55035	1.62611	0	0	-1.55204	8.88339	0.000262168	0.0152998	LAMP5-AS1	LAMP5 antisense RNA 1	antisense	101929329
ENSG00000171611	5.56802	3.65211	2.32631	0	0	-1.52546	8.85173	0.000524607	0.0175611	PTCRA	pre T cell antigen receptor alpha	protein_coding	171558
ENSG00000223350	8.84142	13.5121	7.48288	0	0	-1.58547	8.84266	0.00031746	0.015617	IGLV9-49	immunoglobulin lambda variable 9-49	IG_V_gene	NA
ENSG00000115457	127.077	42.0527	18.8174	0.0535518	0.217482	4.30306	8.8362	0.000917285	0.020506	IGFBP2	insulin like growth factor binding protein 2	protein_coding	3485
ENSG00000179299	0.581038	0.844435	0.849402	0	0	-1.67971	8.81674	0.000233975	0.0152998	NSUN7	NOP2/Sun RNA methyltransferase family member 7	protein_coding	79730
ENSG00000196990	2.87987	2.59364	2.69234	0	0	-1.64454	8.81172	0.000190073	0.015237	FAM163B	family with sequence similarity 163 member B	protein_coding	642968
ENSG00000123453	10.8953	6.38191	5.97754	0.155811	0	1.71097	8.80156	0.00113869	0.0219981	SARDH	sarcosine dehydrogenase	protein_coding	1757
ENSG00000253792	27.4965	34.1296	39.225	0.203249	0	-0.108707	8.79037	0.000395782	0.0159569	AC025437.5	novel transcript	lincRNA	NA
ENSG00000229928	4.61223	4.76348	8.57	0	0	-1.78229	8.7322	0.000402081	0.0160711	LINC00400	long intergenic non-protein coding RNA 400	lincRNA	NA
ENSG00000213468	1.08957	1.72425	3.21087	0.0241169	0	0.643156	8.70059	0.00239292	0.0297247	FIRRE	firre intergenic repeating RNA element	processed_transcript	286467
ENSG00000182621	0.734128	0.201539	0.727943	0.00274898	0	-0.381431	8.6752	0.00375364	0.0359155	PLCB1	phospholipase C beta 1	protein_coding	23236
ENSG00000116991	4.89764	5.15359	11.892	0.254747	0	2.2193	8.63206	0.00311459	0.0331211	SIPA1L2	signal induced proliferation associated 1 like 2	protein_coding	57568
ENSG00000214894	0.903845	1.55832	1.81544	0	0	-1.82927	8.62894	0.000391086	0.0159373	LINC00243	long intergenic non-protein coding RNA 243	lincRNA	401247
ENSG00000234409	1.84191	2.10394	2.02732	0	0	-1.77126	8.61843	0.000225905	0.0152998	CCDC188	coiled-coil domain containing 188	protein_coding	388849
ENSG00000159339	23.6164	8.848	5.76367	0	0.247644	1.51037	8.61574	0.00612253	0.0454672	PADI4	peptidyl arginine deiminase 4	protein_coding	23569
ENSG00000204001	2.02075	1.2381	0.702727	0	0	-1.64775	8.60879	0.000860113	0.020161	LCN8	lipocalin 8	protein_coding	138307
ENSG00000125255	1.52066	0.934163	0.602464	0	0	-1.66648	8.60737	0.000640717	0.0181971	SLC10A2	solute carrier family 10 member 2	protein_coding	6555
ENSG00000204677	0.556063	0.637504	0.916312	0	0	-1.8362	8.60567	0.000323967	0.0156958	FAM153C	family with sequence similarity 153 member C	protein_coding	653316
ENSG00000229418	1.00531	1.25598	2.27741	0	0	-1.89958	8.5693	0.000548895	0.017646	AL136181.1	novel transcript, antisense to DNTT	antisense	NA
ENSG00000182366	0.395951	0.482314	1.02472	0	0	-1.93331	8.54789	0.000741732	0.0192323	FAM87A	family with sequence similarity 87 member A	lincRNA	157693
ENSG00000110076	1.74869	1.77757	2.32688	0	0.0379317	0.961845	8.54475	0.000694323	0.0187305	NRXN2	neurexin 2	protein_coding	9379
ENSG00000124780	0.529151	2.09938	1.7115	0	0	-1.91314	8.53134	0.0011938	0.0225232	KCNK17	potassium two pore domain channel subfamily K member 17	protein_coding	89822
ENSG00000285476	0.472161	0.538176	0.950733	0	0	-1.91133	8.52973	0.000481667	0.0169507	AC139491.7	novel transcript	protein_coding	NA
ENSG00000073464	0.185807	0.259994	0.851027	0	0	-2.03225	8.51139	0.00215545	0.0282799	CLCN4	chloride voltage-gated channel 4	protein_coding	1183
ENSG00000145506	1.02995	1.22364	0.9237	0	0	-1.81079	8.50076	0.000274516	0.0152998	NKD2	naked cuticle homolog 2	protein_coding	85409
ENSG00000161681	5.50862	2.32985	4.92644	0.0210851	0.00441961	1.51708	8.49036	0.000617879	0.0181419	SHANK1	SH3 and multiple ankyrin repeat domains 1	protein_coding	50944
ENSG00000126970	7.20175	3.52994	6.2756	0.135709	0	1.40721	8.48191	0.00157887	0.0253694	ZC4H2	zinc finger C4H2-type containing	protein_coding	55906
ENSG00000239951	7.49859	8.72044	6.43824	0	0	-1.82139	8.47456	0.000286468	0.0152998	IGKV3-20	immunoglobulin kappa variable 3-20	IG_V_gene	NA
ENSG00000102271	1.03591	0.650113	0.30536	0	0	-1.70436	8.47248	0.00135829	0.0238617	KLHL4	kelch like family member 4	protein_coding	56062
ENSG00000151365	7.78404	13.9968	15.1454	0.163084	0	0.431592	8.46918	0.00103403	0.0214809	THRSP	thyroid hormone responsive	protein_coding	7069
ENSG00000211668	6.86787	5.88367	8.00582	0	0	-1.89694	8.44768	0.000293397	0.0152998	IGLV2-11	immunoglobulin lambda variable 2-11	IG_V_gene	NA
ENSG00000211667	9.52777	8.32261	7.15011	0	0	-1.83637	8.44217	0.000287475	0.0152998	IGLV3-12	immunoglobulin lambda variable 3-12	IG_V_gene	NA
ENSG00000188389	11.1916	3.19073	2.71537	0.0301894	0	-0.171742	8.43998	0.00526984	0.0423523	PDCD1	programmed cell death 1	protein_coding	5133
ENSG00000184226	0.235533	0.150074	0.76663	0	0.00432306	-0.0258293	8.39064	0.0095712	0.0569777	PCDH9	protocadherin 9	protein_coding	5101
ENSG00000180336	0.273516	0.14645	0.511573	0	0	-2.0283	8.38573	0.00124394	0.0229241	MEIOC	meiosis specific with coiled-coil domain	protein_coding	284071
ENSG00000153404	0.465657	0.235339	0.127366	0	0	-1.76443	8.37167	0.00146787	0.0247258	PLEKHG4B	pleckstrin homology and RhoGEF domain containing G4B	protein_coding	153478
ENSG00000159650	1.08625	0.669087	0.773595	0	0	-1.8966	8.35913	0.000348726	0.0157422	UROC1	urocanate hydratase 1	protein_coding	131669
ENSG00000158856	0.513891	0.35703	0.811046	0	0	-2.02341	8.32957	0.000619209	0.0181419	DMTN	dematin actin binding protein	protein_coding	2039
ENSG00000260188	3.24293	1.34594	1.44902	0	0	-1.87131	8.3244	0.000657189	0.0184122	AC002464.1	novel transcript, antisense to SLC22A16	antisense	NA
ENSG00000144485	157.803	35.8471	25.0214	0.313305	0.0820892	3.41015	8.32247	0.00318494	0.0333792	HES6	hes family bHLH transcription factor 6	protein_coding	55502
ENSG00000264451	308.233	451.107	347.185	2.59469	0.477078	4.66243	8.31658	9.14e-06	0.0145248	AC036222.1	novel transcript	lincRNA	NA
ENSG00000120057	1.40466	1.4993	1.32948	0	0	-1.94828	8.29311	0.000300293	0.0152998	SFRP5	secreted frizzled related protein 5	protein_coding	6425
ENSG00000153885	3.50621	2.18092	4.472	0	0.0942356	1.08838	8.29118	0.00176833	0.0261318	KCTD15	potassium channel tetramerization domain containing 15	protein_coding	79047
ENSG00000196209	0.0946654	0.801453	0.796287	0	0	-2.17578	8.26213	0.00502398	0.0413926	SIRPB2	signal regulatory protein beta 2	protein_coding	284759
ENSG00000183762	3.65468	3.00827	5.24311	0.15001	0	1.6409	8.26131	0.00170578	0.0256392	KREMEN1	kringle containing transmembrane protein 1	protein_coding	83999
ENSG00000162494	1.43396	2.42569	3.30147	0.0144455	0	-0.917687	8.24021	0.000963299	0.0208951	LRRC38	leucine rich repeat containing 38	protein_coding	126755
ENSG00000272398	238.649	140.157	226.137	4.43053	0.0863885	5.93297	8.2378	0.000167055	0.015237	CD24	CD24 molecule	protein_coding	100133941
ENSG00000099953	0.969426	1.02305	1.09749	0.00616502	0	-0.860887	8.21324	0.000401752	0.0160711	MMP11	matrix metallopeptidase 11	protein_coding	4320
ENSG00000253673	15.6832	17.4029	18.0313	0.257718	0	0.25144	8.20963	0.000577023	0.0178954	AC025437.4	novel transcript	lincRNA	NA
ENSG00000188747	9.38858	5.78549	4.16827	0.0665587	0	0.0203085	8.19895	0.00148247	0.0248622	NOXA1	NADPH oxidase activator 1	protein_coding	10811
ENSG00000175920	0.966624	0.578629	0.475914	0	0	-1.94672	8.18915	0.000548738	0.017646	DOK7	docking protein 7	protein_coding	285489
ENSG00000181408	1.48733	3.12796	3.9936	0.0117576	0	-1.34711	8.16049	0.00106881	0.0215668	UTS2R	urotensin 2 receptor	protein_coding	2837
ENSG00000273149	22.3113	14.5448	4.18933	0.054269	0	-0.686809	8.15151	0.00906689	0.0554182	AL138963.3	novel transcript, antisense to TPT1	antisense	NA
ENSG00000197140	1.57129	1.46029	1.32437	0.0285933	0	0.585697	8.14879	0.000696864	0.0187305	ADAM32	ADAM metallopeptidase domain 32	protein_coding	203102
ENSG00000127533	0.314786	0.532437	1.03813	0	0	-2.19566	8.14657	0.00112774	0.0219235	F2RL3	F2R like thrombin or trypsin receptor 3	protein_coding	9002
ENSG00000211695	1.38949	0.920459	1.57897	0	0	-2.09069	8.14264	0.00047133	0.0168173	TRGV9	T cell receptor gamma variable 9	TR_V_gene	NA
ENSG00000270562	0.329522	0.647343	1.76706	0	0	-2.26719	8.13617	0.0024585	0.0299446	AC097634.1	novel transcript	lincRNA	NA
ENSG00000211767	61.7851	60.4663	34.4287	0	0	-1.98749	8.10735	0.000594483	0.0181039	TRBJ2-3	T cell receptor beta joining 2-3	TR_J_gene	NA
ENSG00000188833	0.56341	0.659438	1.00546	0	0	-2.15168	8.10112	0.000518419	0.0175611	ENTPD8	ectonucleoside triphosphate diphosphohydrolase 8	protein_coding	377841
ENSG00000184574	0.490433	0.399881	1.04706	0	0	-2.20363	8.09266	0.000974709	0.0210131	LPAR5	lysophosphatidic acid receptor 5	protein_coding	57121
ENSG00000211650	6.21367	6.4045	4.96389	0	0	-2.0455	8.0926	0.000389694	0.0159373	IGLV5-45	immunoglobulin lambda variable 5-45	IG_V_gene	NA
ENSG00000253619	6.50229	4.27844	1.55834	0	0	-1.90371	8.08119	0.00253349	0.0303239	AC068413.1	novel transcript	lincRNA	NA
ENSG00000010610	5.99421	2.97109	5.33095	0.15318	0	1.15273	8.06475	0.00199655	0.0275301	CD4	CD4 molecule	protein_coding	920
ENSG00000110328	1.02792	0.585146	0.473357	0	0	-2.01848	8.05684	0.000658217	0.0184122	GALNT18	polypeptide N-acetylgalactosaminyltransferase 18	protein_coding	374378
ENSG00000178150	0.805467	0.484432	0.833006	0	0	-2.14552	8.03731	0.00052357	0.0175611	ZNF114	zinc finger protein 114	protein_coding	163071
ENSG00000189227	1.69556	1.51123	1.0861	0	0.0139028	-0.484162	8.02444	0.000864227	0.020161	C15orf61	chromosome 15 open reading frame 61	protein_coding	145853
ENSG00000092377	3.7151	3.23883	4.88132	0.0662862	0	0.0405688	8.01212	0.000889429	0.0203637	TBL1Y	transducin beta like 1 Y-linked	protein_coding	90665
ENSG00000177990	0.595794	2.6164	5.4894	0.06217	0	0.443174	8.01118	0.0209651	0.0885042	DPY19L2	dpy-19 like 2	protein_coding	283417
ENSG00000272085	117.761	65.5923	46.8807	1.64024	0	0.683086	7.98273	0.00252596	0.030292	AC091979.2	novel transcript	lincRNA	NA
ENSG00000048342	0.195333	0.359151	0.264982	0	0	-2.16364	7.97264	0.000520315	0.0175611	CC2D2A	coiled-coil and C2 domain containing 2A	protein_coding	57545
ENSG00000123454	0.23756	0.467453	0.826328	0	0	-2.30694	7.96257	0.00126894	0.0232276	DBH	dopamine beta-hydroxylase	protein_coding	1621
ENSG00000105383	0.15013	0.249695	0.557193	0	0	-2.33646	7.94591	0.00151738	0.0250583	CD33	CD33 molecule	protein_coding	945
ENSG00000171246	7.0969	11.2511	25.6034	0.119014	0.0199571	3.22124	7.94492	0.000747681	0.0192323	NPTX1	neuronal pentraxin 1	protein_coding	4884
ENSG00000142185	4.27693	2.77354	4.13811	0.17133	0	1.43253	7.93838	0.00182532	0.0265491	TRPM2	transient receptor potential cation channel subfamily M member 2	protein_coding	7226
ENSG00000010932	0.357989	0.653378	0.611345	0	0	-2.22142	7.93394	0.000562708	0.0176881	FMO1	flavin containing monooxygenase 1	protein_coding	2326
ENSG00000211689	0.687967	0.869773	0.672637	0	0	-2.16365	7.92595	0.000444958	0.0165327	TRGC1	T cell receptor gamma constant 1	TR_C_gene	445347
ENSG00000250510	0.289254	0.829045	0.695491	0	0	-2.25323	7.92435	0.000930173	0.0205916	GPR162	G protein-coupled receptor 162	protein_coding	27239
ENSG00000133169	13.3996	2.45639	4.87275	0.0369331	0	-0.969441	7.91924	0.00446312	0.0392193	BEX1	brain expressed X-linked 1	protein_coding	55859
ENSG00000235142	8.90798	10.2046	6.22827	0.874575	0	2.61435	7.91528	0.00416158	0.0377966	LINC02532	long intergenic non-protein coding RNA 2532	lincRNA	100422737
ENSG00000214357	1.39637	1.73038	3.72186	0	0.0780896	0.656359	7.89186	0.00370689	0.0356762	NEURL1B	neuralized E3 ubiquitin protein ligase 1B	protein_coding	54492
ENSG00000164604	0.466191	0.360825	0.486473	0	0.0022609	-1.44499	7.86213	0.000543906	0.017646	GPR85	G protein-coupled receptor 85	protein_coding	54329
ENSG00000224373	7.81501	3.86302	2.75965	0	0	-2.10359	7.86133	0.00110165	0.0217426	IGHV4-59	immunoglobulin heavy variable 4-59	IG_V_gene	NA
ENSG00000152611	1.60536	2.86963	1.22986	0	0	-2.16042	7.83976	0.000896923	0.0203812	CAPSL	calcyphosine like	protein_coding	133690
ENSG00000072163	0.303871	0.683353	0.507493	0.00375989	0	-1.10578	7.83167	0.0010349	0.0214809	LIMS2	LIM zinc finger domain containing 2	protein_coding	55679
ENSG00000162490	0.0992152	0.194513	0.422718	0	0	-2.42778	7.81431	0.00186366	0.0266899	DRAXIN	dorsal inhibitory axon guidance protein	protein_coding	374946
ENSG00000179144	1.98635	1.23803	1.36693	0	0	-2.22309	7.80424	0.000551494	0.0176753	GIMAP7	GTPase, IMAP family member 7	protein_coding	168537
ENSG00000086159	0.158497	0.37282	0.480275	0	0	-2.38004	7.79024	0.00113616	0.0219722	AQP6	aquaporin 6	protein_coding	363
ENSG00000185269	1.23494	0.320173	0.598357	0	0	-2.22907	7.7874	0.00138439	0.0241397	NOTUM	notum, palmitoleoyl-protein carboxylesterase	protein_coding	147111
ENSG00000155890	0.485787	0.612434	0.896696	0	0	-2.34342	7.78513	0.000667499	0.0185161	TRIM42	tripartite motif containing 42	protein_coding	287015
ENSG00000133315	16.5321	6.8099	4.03069	0.22913	0	0.815067	7.77746	0.00768448	0.0506635	MACROD1	MACRO domain containing 1	protein_coding	28992
ENSG00000154646	0.596005	0.173744	0.5643	0	0	-2.33865	7.76216	0.0016444	0.0255243	TMPRSS15	transmembrane serine protease 15	protein_coding	5651
ENSG00000034971	0.307165	1.0912	1.13445	0	0	-2.4036	7.76169	0.00162789	0.025456	MYOC	myocilin	protein_coding	4653
ENSG00000214787	0.647725	3.8034	3.79939	0.0204815	0	-1.27622	7.76122	0.00684408	0.0479823	MS4A4E	membrane spanning 4-domains A4E	protein_coding	643680
ENSG00000108176	67.1528	29.0874	27.7821	0.105314	0.283817	3.23166	7.74722	0.000216586	0.0152998	DNAJC12	DnaJ heat shock protein family (Hsp40) member C12	protein_coding	56521
ENSG00000156076	0.426164	0.603417	1.0371	0	0	-2.40301	7.74497	0.000941796	0.0206467	WIF1	WNT inhibitory factor 1	protein_coding	11197
ENSG00000153814	3.1991	4.58132	7.97931	0.288299	0	1.29498	7.73784	0.00402398	0.0372771	JAZF1	JAZF zinc finger 1	protein_coding	221895
ENSG00000188585	0.724107	0.58647	0.401157	0	0	-2.22995	7.71487	0.000707621	0.0188129	CLEC20A	C-type lectin domain containing 20A	protein_coding	NA
ENSG00000272182	2.04869	2.17248	4.31112	0	0	-2.41591	7.7143	0.00092508	0.0205714	AC135507.1	novel transcript, antisense to PDHB	antisense	NA
ENSG00000197584	0.973447	0.439009	0.368806	0	0	-2.20884	7.70967	0.00109489	0.0216942	KCNMB2	potassium calcium-activated channel subfamily M regulatory beta subunit 2	protein_coding	10242
ENSG00000237152	1.10204	1.17515	0.781182	0	0	-2.25516	7.70852	0.000619181	0.0181419	DLEU7-AS1	DLEU7 antisense RNA 1	antisense	100874074
ENSG00000274736	2.77282	2.56257	1.99259	0	0	-2.26836	7.70299	0.000572511	0.017845	CCL23	C-C motif chemokine ligand 23	protein_coding	6368
ENSG00000242371	7.04324	11.6681	9.71527	0	0.084028	-1.17694	7.69496	0.000818978	0.0200392	IGKV1-39	immunoglobulin kappa variable 1-39 (gene/pseudogene)	IG_V_gene	NA
ENSG00000260186	0.284109	0.946536	1.59296	0	0	-2.51174	7.69348	0.00264038	0.0307591	LINC02137	long intergenic non-protein coding RNA 2137	lincRNA	NA
ENSG00000260386	0.134049	0.638373	0.680321	0	0	-2.48683	7.67517	0.00260468	0.0307098	LINC01225	LINC01225 pseudogene	transcribed_unitary_pseudogene	149086
ENSG00000104938	0.255088	0.511632	0.442444	0	0	-2.37714	7.66968	0.000735801	0.0192199	CLEC4M	C-type lectin domain family 4 member M	protein_coding	10332
ENSG00000189283	11.9777	13.0274	16.3662	0.155473	0.0276695	3.15328	7.64299	4.19e-05	0.0145248	FHIT	fragile histidine triad	protein_coding	2272
ENSG00000279551	0.220883	0.842933	2.7217	0	0	-2.66607	7.62138	0.00710226	0.0487286	AC025263.3	TEC	TEC	NA
ENSG00000183569	2.75253	0.782125	0.685338	0.00565582	0	-1.44501	7.61028	0.00340003	0.034326	SERHL2	serine hydrolase like 2	protein_coding	253190
ENSG00000235381	0.335877	0.401481	0.681679	0	0	-2.48026	7.58702	0.000896476	0.0203812	AL596202.1	novel transcript	antisense	NA
ENSG00000162981	0.354414	0.511292	0.0810212	0	0	-2.14814	7.58247	0.00724944	0.0491584	FAM84A	family with sequence similarity 84 member A	protein_coding	151354
ENSG00000272694	3.63493	1.31621	1.40269	0	0	-2.30215	7.57775	0.00126611	0.0232028	Z94160.2	novel transcript, antisense to ELFN2	antisense	NA
ENSG00000279267	0.507928	1.00846	0.778632	0	0	-2.41562	7.57527	0.00076616	0.0193815	AL078621.3	TEC	TEC	NA
ENSG00000260271	0.201573	0.715211	1.32402	0	0	-2.60393	7.57353	0.00335138	0.034076	AL132996.1	novel transcript	lincRNA	NA
ENSG00000141665	0.377053	0.333114	0.175709	0	0	-2.28499	7.57111	0.00106669	0.0215668	FBXO15	F-box protein 15	protein_coding	201456
ENSG00000250632	1.76388	1.3629	1.44523	0	0	-2.38187	7.56283	0.000609435	0.0181419	LINC02171	long intergenic non-protein coding RNA 2171	lincRNA	100133461
ENSG00000123570	0.224377	0.386847	0.531765	0	0	-2.51079	7.54036	0.00100181	0.0211973	RAB9B	RAB9B, member RAS oncogene family	protein_coding	51209
ENSG00000254029	6.32983	5.08382	6.56165	0	0	-2.4313	7.53617	0.000635778	0.0181958	IGLC4	immunoglobulin lambda constant 4 (pseudogene)	IG_C_pseudogene	NA
ENSG00000214140	0.401591	0.241621	0.265941	0	0	-2.38022	7.53546	0.000716915	0.0188327	PRCD	photoreceptor disc component	protein_coding	768206
ENSG00000172508	0.237309	0.196419	0.326495	0	0	-2.47371	7.53446	0.000760712	0.0193654	CARNS1	carnosine synthase 1	protein_coding	57571
ENSG00000175874	0.196029	0.196906	0.224461	0	0	-2.43609	7.53212	0.000614714	0.0181419	CREG2	cellular repressor of E1A stimulated genes 2	protein_coding	200407
ENSG00000263482	10.1614	6.19249	6.83203	0.331489	0	0.751738	7.5223	0.00193715	0.0272857	ANTXRLP1	ANTXR like pseudogene 1	unprocessed_pseudogene	NA
ENSG00000168427	0.331029	0.586517	0.352597	0	0	-2.40409	7.51349	0.000801718	0.0199494	KLHL30	kelch like family member 30	protein_coding	377007
ENSG00000226674	0.0726124	0.118631	0.101637	0	0	-2.45248	7.50927	0.000713205	0.0188327	TEX41	testis expressed 41	lincRNA	401014
ENSG00000091128	0.359591	0.332448	0.129801	0	0	-2.28593	7.50154	0.00181743	0.0265491	LAMB4	laminin subunit beta 4	protein_coding	22798
ENSG00000177108	0.646001	1.47451	1.8362	0	0.0259786	-0.701087	7.49172	0.0029808	0.0326769	ZDHHC22	zinc finger DHHC-type containing 22	protein_coding	283576
ENSG00000131016	39.3399	29.9559	60.4685	0.124121	0.411296	5.49638	7.48993	5.5e-06	0.0145248	AKAP12	A-kinase anchoring protein 12	protein_coding	9590
ENSG00000162591	0.163278	0.164188	0.24921	0	0	-2.5236	7.45916	0.000794894	0.019899	MEGF6	multiple EGF like domains 6	protein_coding	1953
ENSG00000167851	0.798547	0.653015	0.39491	0	0	-2.36503	7.45858	0.00100956	0.0212282	CD300A	CD300a molecule	protein_coding	11314
ENSG00000075043	1.01596	0.276337	0.314362	0	0.00785358	-0.528154	7.45531	0.00528473	0.0423523	KCNQ2	potassium voltage-gated channel subfamily Q member 2	protein_coding	3785
ENSG00000185818	0.157564	0.243381	0.284803	0	0	-2.53847	7.43599	0.000847739	0.0201308	NAT8L	N-acetyltransferase 8 like	protein_coding	339983
ENSG00000167483	23.0711	37.3404	64.6184	0.25998	0.171555	4.98762	7.42639	1.99e-05	0.0145248	FAM129C	family with sequence similarity 129 member C	protein_coding	199786
ENSG00000254030	152.502	104.85	69.4491	11.0542	0	1.91356	7.42189	0.00578579	0.0443225	IGLC5	immunoglobulin lambda constant 5 (pseudogene)	IG_C_pseudogene	NA
ENSG00000170893	1.02038	0.679898	0.600039	0	0	-2.4317	7.40987	0.000833605	0.0200392	TRH	thyrotropin releasing hormone	protein_coding	7200
ENSG00000180287	0.12041	0.129887	0.162666	0	0	-2.53866	7.39631	0.000746628	0.0192323	PLD5	phospholipase D family member 5	protein_coding	200150
ENSG00000181826	2.3612	1.5973	3.44669	0.0491682	0	-0.715472	7.38751	0.00215637	0.0282799	RELL1	RELT like 1	protein_coding	768211
ENSG00000122121	0.240275	0.264165	0.560914	0	0	-2.64378	7.35829	0.00134155	0.0237182	XPNPEP2	X-prolyl aminopeptidase 2	protein_coding	7512
ENSG00000267521	3.53313	3.40517	6.94769	0.0662953	0	-1.21482	7.35773	0.001956	0.0273152	AC016168.1	novel transcript	lincRNA	NA
ENSG00000147799	0.189251	0.232142	0.342078	0	0	-2.60444	7.34827	0.00094795	0.0207075	ARHGAP39	Rho GTPase activating protein 39	protein_coding	80728
ENSG00000167889	0.0702339	0.157944	0.375219	0	0	-2.73881	7.33912	0.00302759	0.0328361	MGAT5B	alpha-1,6-mannosylglycoprotein 6-beta-N-acetylglucosaminyltransferase B	protein_coding	146664
ENSG00000211642	3.60907	3.44659	1.52716	0	0	-2.41126	7.32697	0.00156596	0.0252982	IGLV10-54	immunoglobulin lambda variable 10-54	IG_V_gene	NA
ENSG00000226383	0.227064	0.858783	0.489214	0	0	-2.5789	7.3261	0.00168619	0.0256213	LINC01876	long intergenic non-protein coding RNA 1876	lincRNA	101929378
ENSG00000165349	0.210396	0.278319	1.27541	0	0	-2.80179	7.31647	0.00474729	0.0403861	SLC7A3	solute carrier family 7 member 3	protein_coding	84889
ENSG00000151692	0.493691	0.925187	1.50492	0.0295784	0	-0.33525	7.30827	0.00397181	0.0371277	RNF144A	ring finger protein 144A	protein_coding	9781
ENSG00000163884	0.393709	0.250859	0.647389	0	0	-2.65348	7.30588	0.00141427	0.0243288	KLF15	Kruppel like factor 15	protein_coding	28999
ENSG00000182759	6.95205	2.30775	2.00329	0.0892057	0	-0.00603028	7.30409	0.00612337	0.0454672	MAFA	MAF bZIP transcription factor A	protein_coding	389692
ENSG00000167261	0.392674	1.05726	1.00083	0.0091224	0	-1.47545	7.30313	0.00212604	0.0282436	DPEP2	dipeptidase 2	protein_coding	64174
ENSG00000261342	0.477519	0.795449	1.00784	0	0	-2.6444	7.29113	0.00109054	0.0216788	AC006538.1	novel transcript	sense_intronic	NA
ENSG00000211649	3.05805	4.2572	2.98585	0	0	-2.53831	7.2898	0.000846819	0.0201308	IGLV7-46	immunoglobulin lambda variable 7-46 (gene/pseudogene)	IG_V_gene	NA
ENSG00000085871	3.9467	2.33112	2.84322	0.125354	0	0.304737	7.2868	0.00199644	0.0275301	MGST2	microsomal glutathione S-transferase 2	protein_coding	4258
ENSG00000188011	0.268919	0.338661	0.750473	0	0	-2.70981	7.28006	0.00165731	0.0255543	RTP5	receptor transporter protein 5 (putative)	protein_coding	285093
ENSG00000235374	0.818844	1.05225	1.19785	0.0121055	0	-1.45858	7.26257	0.00106498	0.0215668	SSR4P1	signal sequence receptor subunit 4 pseudogene 1	transcribed_processed_pseudogene	728039
ENSG00000119946	0.0437114	0.163832	0.402739	0	0	-2.83596	7.26076	0.00552129	0.0431227	CNNM1	cyclin and CBS domain divalent metal cation transport mediator 1	protein_coding	26507
ENSG00000280439	1.32644	2.02177	2.28413	0	0	-2.63803	7.25866	0.000959293	0.0208781	AC004836.1	TEC	TEC	NA
ENSG00000153531	0.705678	0.661709	0.686741	0	0.0275529	0.0100755	7.25732	0.0015085	0.0249568	ADPRHL1	ADP-ribosylhydrolase like 1	protein_coding	113622
ENSG00000133067	0.152914	0.187985	0.415335	0	0	-2.72448	7.2509	0.00165338	0.0255543	LGR6	leucine rich repeat containing G protein-coupled receptor 6	protein_coding	59352
ENSG00000284620	0.316048	0.473825	0.907465	0	0	-2.72324	7.24767	0.00161665	0.0254055	AF228730.5	RNA binding protein, fox-1 homolog (C. elegans) 1 (RBFOX1) pseudogene	transcribed_unprocessed_pseudogene	NA
ENSG00000102053	0.078772	0.163725	0.204994	0	0	-2.69623	7.23597	0.00138795	0.0241472	ZC3H12B	zinc finger CCCH-type containing 12B	protein_coding	340554
ENSG00000267249	1.55734	1.80946	1.70028	0	0	-2.59989	7.23278	0.000816354	0.0200392	AP005482.3	novel transcript, sense intronic CEP76	sense_intronic	NA
ENSG00000141441	1.6557	1.4938	3.69385	0.0400564	0.00441902	1.13796	7.22978	0.00160354	0.0253694	GAREM1	GRB2 associated regulator of MAPK1 subtype 1	protein_coding	64762
ENSG00000211638	2.70842	3.80672	2.63245	0	0	-2.57881	7.22	0.00091178	0.020472	IGLV8-61	immunoglobulin lambda variable 8-61	IG_V_gene	NA
ENSG00000224478	0.927533	0.463524	0.841601	0	0	-2.63631	7.20661	0.00114068	0.0220131	AL356417.1	novel transcript	lincRNA	NA
ENSG00000154380	2.94781	2.84523	4.79415	0.190901	0.00222302	2.8019	7.19432	0.00120775	0.0226318	ENAH	ENAH, actin regulator	protein_coding	55740
ENSG00000260302	1.31382	0.36708	0.394382	0	0	-2.50882	7.19318	0.00228282	0.0290794	AP005482.1	novel transcript	lincRNA	NA
ENSG00000007264	4.67089	2.64376	1.80081	0.146412	0	0.604566	7.17872	0.00473061	0.0403374	MATK	megakaryocyte-associated tyrosine kinase	protein_coding	4145
ENSG00000164512	0.903351	0.486708	0.243058	0	0	-2.46966	7.1685	0.00255295	0.0303896	ANKRD55	ankyrin repeat domain 55	protein_coding	79722
ENSG00000030419	9.13105	6.02582	14.3743	0.127745	0.0300551	3.94206	7.16105	9.1e-05	0.015237	IKZF2	IKAROS family zinc finger 2	protein_coding	22807
ENSG00000128536	6.35242	8.42363	7.83749	0.0697908	0.0377516	2.86763	7.15569	2.85e-05	0.0145248	CDHR3	cadherin related family member 3	protein_coding	222256
ENSG00000154229	1.19649	1.03445	3.46123	0.204589	0	1.36651	7.1461	0.0124425	0.0656871	PRKCA	protein kinase C alpha	protein_coding	5578
ENSG00000279095	0.248806	0.569882	0.806092	0	0	-2.77702	7.14602	0.00184418	0.0265751	AC243964.3	TEC	TEC	NA
ENSG00000140479	0.0635217	0.0158721	0.236247	0	0	-2.92629	7.14172	0.0113989	0.0622528	PCSK6	proprotein convertase subtilisin/kexin type 6	protein_coding	5046
ENSG00000225173	2.68855	0.859492	1.73718	0	0	-2.66314	7.11866	0.00168016	0.0256041	AL662890.1	novel transcript	lincRNA	NA
ENSG00000037280	0.221673	0.106822	0.107095	0	0	-2.60507	7.10163	0.00133068	0.0236161	FLT4	fms related tyrosine kinase 4	protein_coding	2324
ENSG00000226007	0.542398	0.46203	0.482542	0	0	-2.66571	7.10094	0.000933213	0.0205968	BX005266.2	novel transcript	lincRNA	NA
ENSG00000209082	4.48514	14.2889	25.0812	0	0	-2.87131	7.09085	0.00341924	0.0343933	MT-TL1	mitochondrially encoded tRNA leucine 1 (UUA/G)	Mt_tRNA	NA
ENSG00000112290	14.4374	31.5519	61.2077	0.220239	0.215431	3.78549	7.07751	0.00055311	0.0176753	WASF1	WAS protein family member 1	protein_coding	8936
ENSG00000163687	11.3001	6.43476	5.17877	0.922435	0	1.6323	7.0719	0.00697336	0.0482964	DNASE1L3	deoxyribonuclease 1 like 3	protein_coding	1776
ENSG00000165140	0.209556	14.343	0.193162	0	0	-2.43813	7.07036	0.0828929	0.209731	FBP1	fructose-bisphosphatase 1	protein_coding	2203
ENSG00000251623	0.0590772	0.216995	0.41846	0	0	-2.91748	7.0567	0.0044725	0.039246	AC139491.5		transcribed_processed_pseudogene	100507387
ENSG00000189366	2.56047	1.24633	0.956323	0	0	-2.59423	7.05321	0.00172889	0.0258038	ALG1L	ALG1, chitobiosyldiphosphodolichol beta-mannosyltransferase like	protein_coding	200810
ENSG00000260725	0.482081	0.762896	0.755972	0	0	-2.74456	7.05293	0.00111488	0.0218066	AC005307.1	novel transcript	lincRNA	NA
ENSG00000182566	3.13244	0.658906	0.289393	0	0	-2.43124	7.05183	0.0109796	0.0613905	CLEC4G	C-type lectin domain family 4 member G	protein_coding	339390
ENSG00000257588	2.33304	0.854408	0.3462	0	0	-2.48344	7.03123	0.00614288	0.0455339	AC025154.2		antisense	101927318
ENSG00000283906	2.79448	6.21883	2.55797	0	0	-2.65587	7.03119	0.001709	0.0256433	IGHV4-80	immunoglobulin heavy variable 4-80 (pseudogene)	IG_V_pseudogene	NA
ENSG00000197320	0.524222	0.455008	0.558378	0	0	-2.73437	7.03036	0.00102149	0.02131	AC060834.1	C3 and PZP-like, alpha-2-macroglobulin domain containing 8 (CPAMD8) pseudogene	processed_pseudogene	NA
ENSG00000128045	0.589672	0.323017	0.431813	0	0	-2.70422	7.03007	0.00117602	0.0223239	RASL11B	RAS like family 11 member B	protein_coding	65997
ENSG00000276668	2.42901	1.91923	2.83201	0	0	-2.75803	7.02294	0.00111034	0.0218066	AC104237.3	novel transcript, sense intronic to OVCH2	sense_intronic	NA
ENSG00000040608	1.10819	0.302075	0.185554	0	0	-2.52672	7.01749	0.00493564	0.04114	RTN4R	reticulon 4 receptor	protein_coding	65078
ENSG00000135519	0.251901	0.183986	0.266594	0	0	-2.76314	6.99748	0.00113052	0.0219433	KCNH3	potassium voltage-gated channel subfamily H member 3	protein_coding	23416
ENSG00000234282	1.13721	1.53443	3.22508	0	0	-2.87631	6.99634	0.00199849	0.0275301	AL109809.2	pseudogene similar to part of PTPNS (protein tyrosine phosphatase, non-receptor type substrate) family	unprocessed_pseudogene	NA
ENSG00000243323	0.0212493	0.286716	0.269342	0	0	-2.96198	6.99327	0.00984976	0.0578384	PTPRVP	protein tyrosine phosphatase, receptor type V, pseudogene	transcribed_unitary_pseudogene	148713
ENSG00000253818	2.34752	4.19227	2.00405	0	0	-2.687	6.98283	0.00149661	0.0248645	IGLV1-41	immunoglobulin lambda variable 1-41 (pseudogene)	IG_V_pseudogene	NA
ENSG00000185652	4.30229	2.80751	2.96386	0.213172	0	0.446834	6.97844	0.00281621	0.031828	NTF3	neurotrophin 3	protein_coding	4908
ENSG00000165449	1.56332	1.33793	2.30563	0	0.11704	0.164402	6.9732	0.00324704	0.0336368	SLC16A9	solute carrier family 16 member 9	protein_coding	220963
ENSG00000165731	0.101404	0.121621	0.190099	0	0	-2.83825	6.96799	0.00138587	0.0241397	RET	ret proto-oncogene	protein_coding	5979
ENSG00000154146	5.52504	4.51083	7.18521	0	0.383229	0.142897	6.95323	0.00294427	0.0324833	NRGN	neurogranin	protein_coding	4900
ENSG00000239862	5.0007	12.8296	9.75278	0	0.252084	-0.97104	6.94857	0.00312264	0.0331497	IGKV1-37	immunoglobulin kappa variable 1-37 (non-functional)	IG_V_gene	NA
ENSG00000180861	0.127644	0.382733	0.268145	0	0	-2.82457	6.92989	0.00183085	0.0265491	LINC01559	long intergenic non-protein coding RNA 1559	lincRNA	NA
ENSG00000259673	1.81134	1.30786	1.12657	0.0900613	0	0.413639	6.92696	0.00303891	0.0328553	IQCH-AS1	IQCH antisense RNA 1	lincRNA	100506686
ENSG00000172250	1.20689	0.566944	0.398514	0	0	-2.66238	6.91188	0.00220077	0.0284826	SERHL	serine hydrolase-like (pseudogene)	transcribed_unitary_pseudogene	94009
ENSG00000187033	0.234345	0.47681	0.427909	0	0	-2.84407	6.89983	0.00146693	0.0247258	SAMD7	sterile alpha motif domain containing 7	protein_coding	344658
ENSG00000140398	5.73733	14.1349	10.6988	0.128781	0.0482029	3.2902	6.89697	0.00019257	0.015237	NEIL1	nei like DNA glycosylase 1	protein_coding	79661
ENSG00000162639	12.0171	6.94662	9.15386	1.58499	0	1.69183	6.8893	0.00708771	0.0487286	HENMT1	HEN methyltransferase 1	protein_coding	113802
ENSG00000283138	7.62725	2.35771	2.27184	0.0447548	0	-1.52914	6.88618	0.00427063	0.0382255	AC006207.1	novel transcript, antisense to EFCAB4B	antisense	NA
ENSG00000108379	0.0970193	0.208483	0.318633	0	0	-2.94693	6.86755	0.00229532	0.0291968	WNT3	Wnt family member 3	protein_coding	7473
ENSG00000164076	2.39351	0.948284	2.56668	0.00818209	0.0257255	0.118005	6.82959	0.00215524	0.0282799	CAMKV	CaM kinase like vesicle associated	protein_coding	79012
ENSG00000233757	0.255501	0.191526	0.712769	0	0	-3.00598	6.82819	0.00325785	0.0336502	AC092835.1	novel C2H2 type zinc finger protein	protein_coding	NA
ENSG00000275612	2.97406	0.758938	2.93193	0	0	-2.92114	6.81678	0.00336845	0.0342121	AC104237.2	novel transcript, sense intronic to OVCH2	sense_intronic	NA
ENSG00000187260	1.75374	0.400101	0.328562	0.00789074	0	-1.52067	6.81515	0.00864179	0.0538105	WDR86	WD repeat domain 86	protein_coding	349136
ENSG00000114204	0.0296636	0.385426	0.810972	0	0	-3.17526	6.80206	0.0165945	0.0774273	SERPINI2	serpin family I member 2	protein_coding	5276
ENSG00000231916	7.83057	2.56498	1.0864	0	0	-2.61723	6.80112	0.00713778	0.0487577	AC006033.1	coiled-coil-helix-coiled-coil-helix domain containing 10 (CHCHD10) pseudogene	processed_pseudogene	NA
ENSG00000241351	0.786615	4.66362	2.53264	0	0	-2.92631	6.79786	0.00368751	0.0356409	IGKV3-11	immunoglobulin kappa variable 3-11	IG_V_gene	NA
ENSG00000273906	2.64379	2.4897	4.6309	0.226849	0	0.0454815	6.79237	0.00404873	0.0373385	AC011297.1	novel transcript, sense intronic to TBL1Y	sense_intronic	NA
ENSG00000205809	0.635818	0.756976	0.512913	0	0	-2.81937	6.78734	0.00140071	0.0242456	KLRC2	killer cell lectin like receptor C2	protein_coding	3822
ENSG00000237061	0.934404	1.61976	2.70593	0	0	-2.98935	6.78485	0.00222501	0.0286348	AC100823.1	novel transcript	sense_intronic	NA
ENSG00000152582	0.382098	0.365842	0.524929	0.0296563	0	0.0668867	6.77395	0.00303646	0.0328553	SPEF2	sperm flagellar 2	protein_coding	79925
ENSG00000284707	0.0326334	0.31801	0.366714	0	0	-3.08993	6.77231	0.00875886	0.054292	AC079781.5	novel transcript	processed_transcript	NA
ENSG00000211659	9.81124	16.4787	10.7844	0.503845	0	-0.527785	6.76922	0.00259909	0.0307024	IGLV3-25	immunoglobulin lambda variable 3-25	IG_V_gene	NA
ENSG00000118777	2.60647	0.962337	2.22873	0.161322	0	0.461259	6.76283	0.00693546	0.0482076	ABCG2	ATP binding cassette subfamily G member 2 (Junior blood group)	protein_coding	9429
ENSG00000282381	0.609394	1.37042	2.20943	0	0	-3.02734	6.75002	0.00275222	0.0313723	AC104073.4	novel transcript	lincRNA	NA
ENSG00000230709	0.636804	0.210036	0.444283	0	0	-2.89561	6.74823	0.00222018	0.0286338	AC104024.1		lincRNA	284191
ENSG00000165905	0.0989898	0.377764	0.369038	0	0	-3.01037	6.73433	0.00309625	0.0330778	LARGE2	LARGE xylosyl- and glucuronyltransferase 2	protein_coding	120071
ENSG00000138606	0.85345	0.523825	0.237941	0.00652026	0	-1.57889	6.72553	0.00532735	0.0424478	SHF	Src homology 2 domain containing F	protein_coding	90525
ENSG00000280177	0.171605	0.105936	0.698885	0	0	-3.13093	6.72278	0.0064299	0.0464554	AC004408.2	TEC	TEC	NA
ENSG00000136457	0.653357	0.34983	0.476378	0	0	-2.89503	6.71356	0.00161396	0.0254055	CHAD	chondroadherin	protein_coding	1101
ENSG00000226900	4.99626	0.563443	1.16561	0	0	-2.81492	6.70884	0.00639815	0.0464295	AL451069.1	novel transcript	lincRNA	NA
ENSG00000243902	0.238233	0.16866	0.778887	0	0	-3.10743	6.69762	0.00448844	0.0393396	ELFN2	extracellular leucine rich repeat and fibronectin type III domain containing 2	sense_overlapping	114794
ENSG00000101004	0.424588	0.545613	0.750439	0	0.025049	-0.874759	6.69147	0.00292176	0.0323608	NINL	ninein like	protein_coding	22981
ENSG00000260293	0.713781	2.35724	3.1528	0.00568201	0.0535948	0.708358	6.68736	0.00542084	0.0427843	AC106820.4	novel transcript, intronic to TBC1D24	sense_intronic	NA
ENSG00000175287	4.29858	0.374848	0.363629	0	0.0114728	-1.53406	6.68464	0.0287855	0.107153	PHYHD1	phytanoyl-CoA dioxygenase domain containing 1	protein_coding	254295
ENSG00000204020	0.749396	0.263322	1.11003	0	0	-3.04214	6.68292	0.00365544	0.03555	LIPN	lipase family member N	protein_coding	643418
ENSG00000129048	13.7386	5.64849	5.38583	1.20032	0	1.36267	6.673	0.0110235	0.06148	ACKR4	atypical chemokine receptor 4	protein_coding	51554
ENSG00000135835	0.0797382	0.0577113	0.0966485	0	0	-2.98033	6.66878	0.00168466	0.0256213	KIAA1614	KIAA1614	protein_coding	57710
ENSG00000234773	0.142839	0.140534	0.473077	0	0	-3.11123	6.66295	0.00365877	0.0355638	AC012618.3	novel zinc finger protein pseudogene	transcribed_unprocessed_pseudogene	NA
ENSG00000216863	0.0450275	0.165015	0.23048	0	0	-3.10092	6.65968	0.00408092	0.0375048	LY86-AS1	LY86 antisense RNA 1	antisense	285780
ENSG00000186710	14.1947	7.47511	6.18449	0.258831	0.0193761	1.20113	6.6494	0.00148875	0.0248645	CFAP73	cilia and flagella associated protein 73	protein_coding	387885
ENSG00000128011	0.223859	0.279678	0.227405	0	0	-2.93688	6.64481	0.00152274	0.0250583	LRFN1	leucine rich repeat and fibronectin type III domain containing 1	protein_coding	57622
ENSG00000224957	0.199492	0.175324	0.208826	0	0	-2.96733	6.63546	0.00152559	0.0250607	LINC01266	long intergenic non-protein coding RNA 1266	lincRNA	101927215
ENSG00000174516	4.64822	1.92683	1.94506	0.264157	0	0.641431	6.62499	0.00759297	0.050307	PELI3	pellino E3 ubiquitin protein ligase family member 3	protein_coding	246330
ENSG00000228594	1.73436	1.41095	1.58959	0	0.0641595	-0.926461	6.62319	0.00236518	0.0294987	FNDC10	fibronectin type III domain containing 10	protein_coding	643988
ENSG00000090382	0.683322	1.31034	0.215814	0	0	-2.74994	6.61879	0.00752737	0.050047	LYZ	lysozyme	protein_coding	4069
ENSG00000211637	3.41202	5.66702	4.00845	0.0761579	0	-1.80302	6.61197	0.00204419	0.0276727	IGLV4-69	immunoglobulin lambda variable 4-69	IG_V_gene	NA
ENSG00000107518	0.121144	0.137272	0.242319	0	0.00336112	-1.90623	6.60934	0.0027333	0.0312694	ATRNL1	attractin like 1	protein_coding	26033
ENSG00000171115	1.43376	2.13446	3.52358	0.301255	0	0.614338	6.60513	0.00780252	0.0511497	GIMAP8	GTPase, IMAP family member 8	protein_coding	155038
ENSG00000172179	7.80953	16.2528	23.9481	0	4.79336	1.73137	6.60481	0.01731	0.078994	PRL	prolactin	protein_coding	5617
ENSG00000283076	0.598438	0.354153	1.70261	0	0	-3.15171	6.60438	0.00468263	0.040187	AC015978.1	family with sequence similarity 166, member A (FAM166A) pseudogene	transcribed_unprocessed_pseudogene	NA
ENSG00000170439	1.95443	1.31157	1.5762	0.0423774	0	-1.37973	6.60107	0.00232222	0.0293141	METTL7B	methyltransferase like 7B	protein_coding	196410
ENSG00000178690	0.249233	0.226159	0.56238	0	0	-3.09833	6.59979	0.00263378	0.0307591	DYNAP	dynactin associated protein	protein_coding	284254
ENSG00000163520	3.38459	1.0393	1.27668	0.0265255	0.00694995	0.301891	6.59824	0.00284307	0.0319585	FBLN2	fibulin 2	protein_coding	2199
ENSG00000152931	0.0661135	0.0948089	0.078841	0	0	-2.98865	6.58485	0.00166177	0.0255543	PART1	prostate androgen-regulated transcript 1	lincRNA	25859
ENSG00000250433	0.114502	0.65544	0.279958	0	0	-3.01545	6.58232	0.00409759	0.0375875	CLSTN2-AS1	CLSTN2 antisense RNA 1	antisense	101927808
ENSG00000244558	1.23469	0.479908	0.541886	0	0	-2.91643	6.58173	0.00237561	0.0296089	KCNK15-AS1	KCNK15 and WISP2 antisense RNA 1	antisense	NA
ENSG00000276449	0.0337431	0.227647	0.559342	0	0	-3.26888	6.58163	0.0119444	0.0640232	AC004076.2	novel transcript	antisense	NA
ENSG00000274220	0.186369	0.189011	0.470006	0	0	-3.12956	6.56269	0.00285489	0.0320448	AC009163.6	novel transcript	lincRNA	NA
ENSG00000272567	1.44578	1.74607	2.95163	0	0	-3.09224	6.55862	0.00217211	0.028349	AC109347.2	novel transcript	lincRNA	NA
ENSG00000242258	6.93378	15.5541	21.3143	0.426253	0.0462135	2.24448	6.55845	0.00159773	0.0253694	LINC00996	long intergenic non-protein coding RNA 996	lincRNA	285972
ENSG00000002746	0.0301097	0.015047	0.138442	0	0	-3.26019	6.54335	0.00945668	0.0566119	HECW1	HECT, C2 and WW domain containing E3 ubiquitin protein ligase 1	protein_coding	23072
ENSG00000211682	5.20596	21.0131	10.4505	0	0	-3.03011	6.54328	0.00315014	0.0332703	IGLJ6	immunoglobulin lambda joining 6	IG_J_gene	NA
ENSG00000224650	1.67142	1.32451	1.11906	0	0	-2.96417	6.53961	0.00178889	0.0263308	IGHV3-74	immunoglobulin heavy variable 3-74	IG_V_gene	NA
ENSG00000223765	0.558161	4.69541	1.55238	0	0	-3.03831	6.53746	0.00599109	0.0450754	LINC01626	long intergenic non-protein coding RNA 1626	lincRNA	NA
ENSG00000262873	0.659579	0.92143	0.814323	0	0	-3.02413	6.53655	0.00173814	0.0258504	AC127496.5	novel transcript	lincRNA	NA
ENSG00000285844	0.30609	0.149408	0.172494	0	0	-2.9751	6.52527	0.00208738	0.0279715	FO393414.3	novel transcript	bidirectional_promoter_lncRNA	NA
ENSG00000225096	0.0577301	0.0772768	0.174592	0	0	-3.16384	6.52114	0.00311891	0.0331384	AL445250.1		lincRNA	NA
ENSG00000273271	0.485171	4.1218	3.77538	0.0306828	0	-2.4226	6.50851	0.0104202	0.0596277	AP000254.1	novel transcript, antisense to SOD1	antisense	NA
ENSG00000148204	0.128041	0.0595741	0.15637	0	0	-3.10285	6.5063	0.00270792	0.0312302	CRB2	crumbs 2, cell polarity complex component	protein_coding	286204
ENSG00000211653	4.75237	4.07871	3.72315	0.0784033	0	-1.84888	6.49535	0.00203291	0.0275602	IGLV1-40	immunoglobulin lambda variable 1-40	IG_V_gene	NA
ENSG00000197381	8.15941	8.15724	15.8541	0.130194	0.0931842	4.06905	6.49527	3.32e-05	0.0145248	ADARB1	adenosine deaminase, RNA specific B1	protein_coding	104
ENSG00000260197	0.0525733	0.323157	0.517988	0	0	-3.25946	6.48727	0.00819811	0.0521861	AC010889.1	novel transcript	lincRNA	NA
ENSG00000239819	5.45944	5.78451	5.74525	0.239027	0	-0.99658	6.48273	0.00250525	0.0301905	IGKV1D-8	immunoglobulin kappa variable 1D-8	IG_V_gene	NA
ENSG00000161798	2.51322	0.200656	0.233641	0	0	-2.83153	6.48248	0.0146767	0.0719137	AQP5	aquaporin 5	protein_coding	362
ENSG00000103067	0.131015	0.162424	0.114056	0	0	-3.01567	6.47611	0.00189074	0.0268703	ESRP2	epithelial splicing regulatory protein 2	protein_coding	80004
ENSG00000277007	0.117962	0.12058	0.622528	0	0	-3.28356	6.46848	0.00691107	0.0481671	AC096642.1	novel transcript	lincRNA	NA
ENSG00000133665	0.488998	0.136393	0.339164	0	0	-3.07318	6.46661	0.00325429	0.0336502	DYDC2	DPY30 domain containing 2	protein_coding	84332
ENSG00000085552	0.0718989	0.0602367	0.174565	0	0	-3.19432	6.46024	0.00335105	0.034076	IGSF9	immunoglobulin superfamily member 9	protein_coding	57549
ENSG00000269947	0.291135	1.12236	1.79417	0	0	-3.24521	6.44777	0.00550028	0.0431227	AC135178.5	novel transcript	lincRNA	NA
ENSG00000005513	0.126499	0.180167	0.165057	0	0	-3.08413	6.44766	0.00192667	0.027214	SOX8	SRY-box 8	protein_coding	30812
ENSG00000253822	1.28065	6.39993	4.13018	0	0	-3.14509	6.44259	0.0041439	0.0377284	IGLV3-24	immunoglobulin lambda variable 3-24 (pseudogene)	IG_V_pseudogene	NA
ENSG00000188641	14.0613	14.7012	22.6085	0.353513	0.0984864	4.30775	6.44222	2.19e-05	0.0145248	DPYD	dihydropyrimidine dehydrogenase	protein_coding	1806
ENSG00000251458	4.03852	2.13693	1.39171	0	0	-2.94709	6.44127	0.00306848	0.0329328	AC139491.4	novel transcript	lincRNA	NA
ENSG00000228382	1.61104	0.797049	0.592022	0	0	-2.96476	6.4348	0.00289906	0.0322576	ITPKB-IT1	ITPKB intronic transcript 1	sense_intronic	NA
ENSG00000180660	0.925763	0.104094	0.187355	0	0	-2.96088	6.43409	0.00774844	0.0509764	MAB21L1	mab-21 like 1	protein_coding	4081
ENSG00000168243	0.140135	0.0700307	0.169996	0	0	-3.14557	6.42578	0.00273158	0.0312694	GNG4	G protein subunit gamma 4	protein_coding	2786
ENSG00000161040	0.363599	0.351179	0.418943	0.00795963	0	-1.94741	6.41692	0.00218023	0.0283998	FBXL13	F-box and leucine rich repeat protein 13	protein_coding	222235
ENSG00000273374	0.0500573	0.118824	0.517637	0	0	-3.36278	6.4036	0.00995872	0.0581688	AC069222.1	novel transcript	lincRNA	NA
ENSG00000102466	0.26282	0.0305445	0.0303815	0	0	-2.8945	6.39921	0.0111353	0.061708	FGF14	fibroblast growth factor 14	protein_coding	2259
ENSG00000121742	0.144408	0.0636761	0.452402	0	0	-3.2996	6.39568	0.00752891	0.050047	GJB6	gap junction protein beta 6	protein_coding	10804
ENSG00000064270	0.0991342	0.0685956	0.104578	0	0	-3.12618	6.39412	0.00213543	0.0282799	ATP2C2	ATPase secretory pathway Ca2+ transporting 2	protein_coding	9914
ENSG00000179902	0.794432	0.221191	0.737397	0	0	-3.16515	6.38293	0.00399703	0.0371865	C1orf194	chromosome 1 open reading frame 194	protein_coding	127003
ENSG00000180998	0.0271585	0.0678608	0.263968	0	0	-3.36619	6.37876	0.00933209	0.0562656	GPR137C	G protein-coupled receptor 137C	protein_coding	283554
ENSG00000224245	1.2869	1.59381	1.23666	0	0	-3.09239	6.37278	0.00204873	0.0277139	AL358232.1	leishmanolysin-like (metallopeptidase M8 family)(LMLN) pseudogene	unprocessed_pseudogene	NA
ENSG00000225986	3.79258	2.51333	0.585461	0	0	-2.85315	6.37182	0.00982759	0.0578126	UBXN10-AS1	UBXN10 antisense RNA 1	antisense	101928017
ENSG00000236690	0.846891	0.952256	1.11631	0	0	-3.14843	6.36461	0.00208713	0.0279715	AC007274.2	testis specific protein, Y-linked 1 (TSPY1) pseudogene	unprocessed_pseudogene	NA
ENSG00000165583	0.226675	0.339835	0.70421	0	0	-3.25481	6.35974	0.00351691	0.0347494	SSX5	SSX family member 5	protein_coding	6758
ENSG00000106624	14.3527	27.5397	40.6163	0.695519	0.124863	4.40256	6.35831	0.000169971	0.015237	AEBP1	AE binding protein 1	protein_coding	165
ENSG00000273456	3.04063	2.49784	2.5067	0.0711222	0	-1.70115	6.35406	0.002541	0.0303239	AC064836.3	novel transcript	lincRNA	NA
ENSG00000130830	20.6137	20.1953	28.175	0.399173	0.185933	4.38858	6.35127	7.33e-06	0.0145248	MPP1	membrane palmitoylated protein 1	protein_coding	4354
ENSG00000253998	2.10994	2.03353	1.50497	0	0	-3.08118	6.34272	0.00219592	0.0284629	IGKV2-29	immunoglobulin kappa variable 2-29 (gene/pseudogene)	IG_V_pseudogene	NA
ENSG00000165879	1.69314	1.36438	1.29342	0.0903459	0	-0.622409	6.32845	0.00338801	0.0342793	FRAT1	FRAT1, WNT signaling pathway regulator	protein_coding	10023
ENSG00000167037	0.0423397	0.0659177	0.10494	0	0	-3.2412	6.32665	0.00296094	0.0325916	SGSM1	small G protein signaling modulator 1	protein_coding	129049
ENSG00000232072	1.10262	1.08086	0.880849	0	0	-3.1072	6.32557	0.00215174	0.0282799	AC004870.4	novel transcript	lincRNA	NA
ENSG00000272129	0.312335	0.526791	0.488632	0	0	-3.17412	6.32407	0.00234437	0.0293344	AL359715.3	novel transcript	lincRNA	NA
ENSG00000185527	3.86039	1.68583	1.48067	0.10079	0	-0.842393	6.32296	0.00593634	0.0448664	PDE6G	phosphodiesterase 6G	protein_coding	5148
ENSG00000171790	0.689421	0.585052	0.481477	0.0222112	0	-1.23949	6.32281	0.00318052	0.033363	SLFNL1	schlafen like 1	protein_coding	200172
ENSG00000262412	1.00714	0.440394	0.640677	0	0	-3.12326	6.31993	0.00263848	0.0307591	AL160291.1	novel transcript	lincRNA	NA
ENSG00000120279	0.999164	0.742047	0.7169	0.0315942	0	-1.2539	6.31693	0.00314714	0.0332575	MYCT1	MYC target 1	protein_coding	80177
ENSG00000114656	0.0649741	0.0487052	0.0752255	0	0	-3.18136	6.31624	0.00232125	0.0293141	KIAA1257	KIAA1257	protein_coding	57501
ENSG00000225032	0.0873274	0.80424	2.38523	0	0.0297669	-1.93335	6.31587	0.0422612	0.135437	AL162586.1		antisense	102723566
ENSG00000173805	1.90995	0.472736	0.974013	0.0974278	0	0.0260031	6.31516	0.011164	0.0617511	HAP1	huntingtin associated protein 1	protein_coding	9001
ENSG00000106078	0.336018	0.468618	0.351668	0	0.0419525	-0.0641276	6.30628	0.00486578	0.0408884	COBL	cordon-bleu WH2 repeat protein	protein_coding	23242
ENSG00000101349	0.0909949	0.0852632	0.189304	0	0	-3.25871	6.30271	0.00311439	0.0331211	PAK5	p21 (RAC1) activated kinase 5	protein_coding	57144
ENSG00000135116	16.8364	22.2151	40.5473	0.721739	0.124442	4.8624	6.29632	7.35e-05	0.0151651	HRK	harakiri, BCL2 interacting protein	protein_coding	8739
ENSG00000160654	0.146153	0.175292	0.169297	0	0	-3.16718	6.29603	0.00218967	0.0284629	CD3G	CD3g molecule	protein_coding	917
ENSG00000237480	0.0291798	0.0413165	0.152815	0	0	-3.36363	6.29514	0.00640757	0.0464295	AL355306.2	novel transcript	lincRNA	NA
ENSG00000215270	1.44303	1.30205	1.35203	0	0.031881	-1.99397	6.29347	0.0024866	0.0300863	AP000523.1	translocase of outer mitochondrial membrane 40 homolog (TOMM40) pseudogene	processed_pseudogene	NA
ENSG00000151650	0.115557	0.418674	0.202578	0	0	-3.16799	6.2889	0.00363242	0.0354493	VENTX	VENT homeobox	protein_coding	27287
ENSG00000168993	0.626027	0.208567	0.197575	0	0	-3.05458	6.28799	0.00389665	0.0368523	CPLX1	complexin 1	protein_coding	10815
ENSG00000175311	0.154589	0.231762	0.109774	0	0	-3.08824	6.28791	0.00283408	0.0319324	ANKS4B	ankyrin repeat and sterile alpha motif domain containing 4B	protein_coding	257629
ENSG00000197093	0.330081	2.30111	3.16428	0	0.216588	-0.163602	6.27415	0.0329761	0.116513	GAL3ST4	galactose-3-O-sulfotransferase 4	protein_coding	79690
ENSG00000196366	0.130737	0.343004	0.266905	0	0	-3.21648	6.27404	0.00302541	0.0328361	C9orf163	chromosome 9 open reading frame 163	lincRNA	158055
ENSG00000259961	8.93266	1.27753	0.563368	0	0	-2.86838	6.26987	0.0201748	0.0863917	AL354712.1		antisense	NA
ENSG00000128917	0.712431	0.820928	1.47066	0.00670241	0.0210732	-0.260523	6.26692	0.0017056	0.0256392	DLL4	delta like canonical Notch ligand 4	protein_coding	54567
ENSG00000178222	0.156886	0.180604	0.0910139	0	0	-3.08974	6.26144	0.00290872	0.0322832	RNF212	ring finger protein 212	protein_coding	285498
ENSG00000160111	0.230875	0.46563	0.698963	0	0.052465	-0.304063	6.25718	0.00909667	0.0554957	CPAMD8	C3 and PZP like, alpha-2-macroglobulin domain containing 8	protein_coding	27151
ENSG00000232084	0.0499088	0.212002	0.303458	0	0	-3.35096	6.25052	0.00626266	0.0459989	LINC01104	long intergenic non-protein coding RNA 1104	lincRNA	150577
ENSG00000197859	0.167821	0.121307	0.121298	0	0	-3.15908	6.24409	0.00239686	0.0297538	ADAMTSL2	ADAMTS like 2	protein_coding	9719
ENSG00000271551	0.134662	0.353303	1.05784	0	0	-3.41373	6.24157	0.00808817	0.0518146	AL355297.4	novel transcript, antisense to ARID1B	antisense	NA
ENSG00000271888	0.416061	0.428839	0.754772	0	0	-3.2712	6.24055	0.00285614	0.0320448	AL136162.1	novel transcript	lincRNA	NA
ENSG00000239975	13.0504	19.4338	16.4253	0.0666183	0.55855	0.467709	6.23277	0.000844246	0.0201274	IGKV1D-33	immunoglobulin kappa variable 1D-33	IG_V_gene	NA
ENSG00000226767	5.21528	2.19905	3.77571	0	0	-3.1968	6.23196	0.00296823	0.0325916	AC114501.1	novel pseudogene	processed_pseudogene	NA
ENSG00000106327	0.171569	0.344341	0.285911	0.00630013	0	-2.0761	6.22572	0.00326426	0.0336502	TFR2	transferrin receptor 2	protein_coding	7036
ENSG00000100336	0.230559	0.148825	0.104031	0	0	-3.11148	6.21959	0.00305548	0.0329076	APOL4	apolipoprotein L4	protein_coding	80832
ENSG00000280002	0.522439	0.403863	0.269544	0	0	-3.12256	6.21685	0.00286938	0.0321459	AC078925.4	novel transcript	TEC	NA
ENSG00000249881	4.58707	4.40638	3.81827	0	0.324297	-0.67578	6.21192	0.0039625	0.0371207	AC008696.2	novel transcript, sense overlapping HMHB1	sense_overlapping	NA
ENSG00000169174	0.0844171	0.097029	0.157355	0	0	-3.28743	6.20915	0.0029013	0.0322587	PCSK9	proprotein convertase subtilisin/kexin type 9	protein_coding	255738
ENSG00000266736	1.13994	0.62146	1.46257	0	0	-3.27922	6.20443	0.00327219	0.0336584	GTF2IP6	general transcription factor IIi pseudogene 6	unprocessed_pseudogene	NA
ENSG00000248409	3.91797	0.734235	0.161465	0	0	-2.82663	6.2042	0.0330722	0.116763	AP000344.2	coiled-coil domain containing 188 (CCDC188) pseudogene	unprocessed_pseudogene	NA
ENSG00000172458	0.716179	0.454747	0.291675	0	0.010052	-1.94389	6.19988	0.00442474	0.0390414	IL17D	interleukin 17D	protein_coding	53342
ENSG00000129295	0.171543	0.121026	0.317072	0	0	-3.32092	6.19431	0.00365411	0.03555	LRRC6	leucine rich repeat containing 6	protein_coding	23639
ENSG00000275393	0.314968	1.02311	2.05487	0	0	-3.40682	6.193	0.00683513	0.0479823	AC018695.6	novel transcript, sense intronic to C16orf74	sense_intronic	NA
ENSG00000203711	2.57048	1.22381	0.716864	0.0395417	0	-1.48796	6.1909	0.00826071	0.0524668	C6orf99	chromosome 6 open reading frame 99	lincRNA	100130967
ENSG00000163958	0.0691582	0.33697	0.356043	0	0	-3.35973	6.18484	0.00605375	0.0452545	ZDHHC19	zinc finger DHHC-type containing 19	protein_coding	131540
ENSG00000226499	14.0161	9.46887	1.19803	0	0	-2.87814	6.18168	0.0232676	0.0942596	AL136380.1	ribosomal protein S2 (RPS2) pseudogene	processed_pseudogene	NA
ENSG00000157657	0.353641	0.431028	1.13867	0.0983364	0	0.150202	6.1768	0.0145006	0.071586	ZNF618	zinc finger protein 618	protein_coding	114991
ENSG00000163995	6.31638	3.03611	4.35241	0.0369269	0.093988	2.25386	6.16612	0.000293386	0.0152998	ABLIM2	actin binding LIM protein family member 2	protein_coding	84448
ENSG00000265763	0.160367	0.0721274	0.260493	0	0	-3.3458	6.16217	0.00466516	0.0400927	ZNF488	zinc finger protein 488	protein_coding	118738
ENSG00000237742	0.370987	0.0881764	0.197579	0	0	-3.23416	6.14957	0.00457369	0.0397707	AL365259.1	novel transcript, antisense to HEY2	antisense	NA
ENSG00000273001	0.63048	1.34513	1.02025	0	0	-3.27409	6.14168	0.00305886	0.0329249	AL731533.2	novel transcript	lincRNA	NA
ENSG00000154102	22.0941	12.4672	9.128	0.212149	0.153339	2.40808	6.1388	0.000442678	0.0165327	C16orf74	chromosome 16 open reading frame 74	protein_coding	404550
ENSG00000134042	0.492147	0.270033	0.967362	0	0.0484245	-0.874125	6.13375	0.0108948	0.061089	MRO	maestro	protein_coding	83876
ENSG00000272842	1.85212	0.900562	0.813112	0	0	-3.1762	6.13353	0.0033986	0.034326	AL391834.1	novel transcript, antisense to DENND4C	antisense	NA
ENSG00000172803	0.381678	0.582814	0.543943	0	0.0252974	-1.44662	6.12822	0.0040614	0.037381	SNX32	sorting nexin 32	protein_coding	254122
ENSG00000183324	1.39102	0.906714	0.338203	0	0	-3.07573	6.12655	0.00612407	0.0454672	REC114	REC114 meiotic recombination protein	protein_coding	283677
ENSG00000256633	1.68868	0.284816	1.06798	0	0	-3.30037	6.10957	0.00656059	0.0469635	AP005019.1	novel transcript	antisense	NA
ENSG00000250423	0.0609082	0.0644574	0.0801417	0	0	-3.30443	6.10709	0.00277471	0.0315898	KIAA1210	KIAA1210	protein_coding	57481
ENSG00000285838	0.0586855	0.689195	0.651137	0	0	-3.46366	6.09153	0.0125622	0.0661683	AL646090.2	novel transcript	lincRNA	NA
ENSG00000280374	0.740611	0.721718	0.719839	0	0	-3.27638	6.09133	0.00270668	0.0312302	AC019080.5	novel transcript	sense_intronic	NA
ENSG00000251595	0.291373	0.225947	0.152503	0	0	-3.20163	6.09034	0.00323268	0.0335496	ABCA11P	ATP binding cassette subfamily A member 11, pseudogene	transcribed_processed_pseudogene	79963
ENSG00000171388	0.472304	0.34093	0.374978	0.00995637	0	-2.10546	6.08686	0.00312927	0.0331821	APLN	apelin	protein_coding	8862
ENSG00000237594	2.38716	0.511268	0.42681	0	0	-3.12002	6.08526	0.00775757	0.0509822	AP000251.1	uncharacterized LOC150051	lincRNA	150051
ENSG00000279803	0.0245358	0.275883	0.620691	0	0	-3.56815	6.08285	0.0195772	0.084806	AC009090.5	TEC	TEC	NA
ENSG00000138115	0.23987	0.768274	1.30943	0.0372347	0	-1.61878	6.07911	0.0126497	0.066384	CYP2C8	cytochrome P450 family 2 subfamily C member 8	protein_coding	1558
ENSG00000211648	12.673	13.0622	9.53712	1.25445	0	-0.22152	6.07766	0.00552229	0.0431227	IGLV1-47	immunoglobulin lambda variable 1-47	IG_V_gene	NA
ENSG00000240671	0.986054	2.42865	1.16283	0	0	-3.26082	6.07669	0.00369796	0.0356457	IGKV1-8	immunoglobulin kappa variable 1-8	IG_V_gene	NA
ENSG00000285981	1.3133	1.15419	0.627077	0	0	-3.19233	6.07209	0.00363293	0.0354493	AL591888.1		lincRNA	NA
ENSG00000197763	1.89138	0.63442	0.999465	0.100531	0	-0.439277	6.06844	0.00836567	0.0529091	TXNRD3	thioredoxin reductase 3	protein_coding	114112
ENSG00000261434	1.39166	1.82561	0.569112	0	0	-3.15237	6.06245	0.00528892	0.0423523	AC021087.4	novel transcript, overlapping LRRC14B	sense_overlapping	NA
ENSG00000284791	0.532255	0.147771	0.530188	0	0	-3.36561	6.05918	0.00541012	0.0427326	SMIM41	small integral membrane protein 41	protein_coding	NA
ENSG00000253448	1.45767	2.68968	2.26925	0	0	-3.32648	6.05801	0.0031672	0.0333175	IGLV3-6	immunoglobulin lambda variable 3-6 (pseudogene)	IG_V_pseudogene	NA
ENSG00000124785	24.5401	11.3279	11.3605	0.205607	0.215484	2.65455	6.05579	0.000322097	0.0156958	NRN1	neuritin 1	protein_coding	51299
ENSG00000165548	0.524253	0.723223	1.06051	0	0.123513	-0.119453	6.04996	0.00846044	0.053207	TMEM63C	transmembrane protein 63C	protein_coding	57156
ENSG00000258768	0.029284	0.115246	0.319718	0	0	-3.54178	6.04828	0.0113053	0.0620501	AL356019.2	novel transcript	lincRNA	NA
ENSG00000188659	0.363878	0.434406	0.550875	0.0230121	0	-1.49987	6.04748	0.00426848	0.0382255	SAXO2	stabilizer of axonemal microtubules 2	protein_coding	283726
ENSG00000240298	0.960602	4.25499	3.79045	0.0497043	0	-2.63439	6.04203	0.00679377	0.0478713	RPL36AP40	ribosomal protein L36a pseudogene 40	processed_pseudogene	NA
ENSG00000235609	0.113471	0.109868	0.0717632	0	0	-3.24591	6.0418	0.00320386	0.0334157	AF127577.4	novel transcript	lincRNA	NA
ENSG00000164292	0.307836	0.171283	0.35409	0.018063	0	-1.15499	6.04173	0.00576223	0.0442404	RHOBTB3	Rho related BTB domain containing 3	protein_coding	22836
ENSG00000137474	0.0524894	0.0434882	0.0573806	0	0	-3.33215	6.03989	0.0029699	0.0325916	MYO7A	myosin VIIA	protein_coding	4647
ENSG00000065675	0.110597	0.242336	0.151785	0	0	-3.31371	6.03468	0.00346625	0.0345619	PRKCQ	protein kinase C theta	protein_coding	5588
ENSG00000069188	0.00966042	0.0343973	0.109329	0	0	-3.55962	6.03274	0.011915	0.0639029	SDK2	sidekick cell adhesion molecule 2	protein_coding	54549
ENSG00000243819	0.191563	0.20343	0.454849	0	0	-3.42914	6.02826	0.00424182	0.0381253	RN7SL832P	RNA, 7SL, cytoplasmic 832, pseudogene	lincRNA	NA
ENSG00000267508	0.142896	0.26626	0.630569	0.0232378	0	-1.29852	6.02617	0.0121155	0.0645858	ZNF285	zinc finger protein 285	protein_coding	26974
ENSG00000272502	0.171976	2.2468	2.6365	0.0559337	0	-1.99943	6.02397	0.0324824	0.115538	AC104958.2	novel transcript	antisense	NA
ENSG00000135299	0.198571	0.257334	0.0179244	0	0	-2.94704	6.02298	0.0334054	0.117403	ANKRD6	ankyrin repeat domain 6	protein_coding	22881
ENSG00000067182	2.60373	2.28757	2.00175	0.52586	0	0.752638	6.02278	0.00960136	0.0570727	TNFRSF1A	TNF receptor superfamily member 1A	protein_coding	7132
ENSG00000240864	0.815749	2.00125	1.44158	0	0	-3.3508	6.02014	0.00369401	0.0356457	IGKV1-16	immunoglobulin kappa variable 1-16	IG_V_gene	NA
ENSG00000182308	0.0587429	0.140909	0.126705	0	0	-3.38073	6.01686	0.0038245	0.0363739	DCAF4L1	DDB1 and CUL4 associated factor 4 like 1	protein_coding	285429
ENSG00000068078	0.150337	0.112694	0.0893046	0	0	-3.26817	6.01403	0.00326228	0.0336502	FGFR3	fibroblast growth factor receptor 3	protein_coding	2261
ENSG00000196497	0.0951759	0.130099	0.0954137	0	0	-3.30985	6.0118	0.00308889	0.0330372	IPO4	importin 4	protein_coding	79711
ENSG00000174527	0.0935964	0.0745457	0.141753	0	0	-3.39553	6.01039	0.00356307	0.035056	MYO1H	myosin IH	protein_coding	283446
ENSG00000250608	0.0467202	0.085053	0.238157	0	0	-3.51188	6.00502	0.00697928	0.0482977	AC010210.1		processed_transcript	339874
ENSG00000211663	17.1762	28.4262	21.2653	1.01571	0.0887086	0.637936	6.00064	0.0012081	0.0226318	IGLV3-19	immunoglobulin lambda variable 3-19	IG_V_gene	NA
ENSG00000178343	0.128	0.27719	0.352212	0	0	-3.42886	5.99857	0.00426145	0.0381986	SHISA3	shisa family member 3	protein_coding	152573
ENSG00000283399	12.3603	6.75139	11.1604	0.216096	0.100657	1.30448	5.99662	0.000484168	0.0170064	AC004381.2	novel acyl-CoA synthetase medium-chain family member pseudogene	unprocessed_pseudogene	NA
ENSG00000185842	0.07829	0.0106703	0.0250173	0	0	-3.28501	5.99578	0.00784797	0.0513217	DNAH14	dynein axonemal heavy chain 14	protein_coding	127602
ENSG00000107902	24.873	21.6232	25.7093	0.655634	0.209843	4.20538	5.99111	1.24e-05	0.0145248	LHPP	phospholysine phosphohistidine inorganic pyrophosphate phosphatase	protein_coding	64077
ENSG00000179673	0.461645	0.845907	0.341474	0	0	-3.26473	5.98869	0.00420171	0.0379751	RPRML	reprimo like	protein_coding	388394
ENSG00000275854	0.728605	0.488677	0.827134	0	0	-3.38073	5.98553	0.00342268	0.0344049	AC084824.4	novel transcript, sense intronic to YARS2	sense_intronic	NA
ENSG00000133055	24.7863	8.85926	10.2396	0.265181	0.13896	2.14108	5.98448	0.00103818	0.021509	MYBPH	myosin binding protein H	protein_coding	4608
ENSG00000242076	16.3132	35.9369	35.7274	0.227388	0.873812	1.18692	5.98215	0.00106349	0.0215668	IGKV1-33	immunoglobulin kappa variable 1-33	IG_V_gene	NA
ENSG00000285804	0.191056	0.103434	0.268512	0	0	-3.42505	5.97698	0.00433395	0.0386245	AC093218.1		antisense	NA
ENSG00000213888	0.1587	0.22711	0.353446	0	0	-3.43717	5.97393	0.00393036	0.036943	LINC01521	long intergenic non-protein coding RNA 1521	lincRNA	NA
ENSG00000183379	0.36489	0.0724035	0.237199	0	0	-3.38538	5.95802	0.0064678	0.0466308	SYNDIG1L	synapse differentiation inducing 1 like	protein_coding	646658
ENSG00000256988	1.37351	1.0296	1.04738	0	0	-3.33893	5.95489	0.00324833	0.0336368	AC005833.2	new variant	lincRNA	NA
ENSG00000227706	0.0523965	0.549876	0.511595	0	0	-3.53248	5.95319	0.0123305	0.0653575	AL713998.1	novel transcript	lincRNA	NA
ENSG00000233387	1.01566	0.380672	1.35229	0	0	-3.45322	5.94827	0.00557225	0.0433785	IATPR	ITGB1 adjacent tumor promoting lncRNA	lincRNA	NA
ENSG00000274021	0.173881	0.195514	0.257971	0	0	-3.41764	5.93774	0.00345098	0.0345379	AC024909.2	novel transcript, antisense to DUSP6	antisense	NA
ENSG00000247134	5.56978	2.93909	4.29338	0	0.437165	-0.705127	5.93648	0.00651576	0.0468377	AC090204.1	novel transcript	lincRNA	NA
ENSG00000189058	0.676241	4.20836	4.6242	0.551928	0	0.105158	5.93409	0.0323512	0.115293	APOD	apolipoprotein D	protein_coding	347
ENSG00000223750	0.115264	0.34561	0.791889	0	0	-3.56665	5.92925	0.00862854	0.0538105	SIRPB3P	signal regulatory protein beta 3, pseudogene	unprocessed_pseudogene	NA
ENSG00000236499	0.408362	0.335736	0.14382	0	0	-3.24124	5.92696	0.00530305	0.0423798	LINC00896	long intergenic non-protein coding RNA 896	lincRNA	150197
ENSG00000136895	0.0375882	0.147384	0.391903	0	0.0103486	-1.82415	5.9121	0.0248769	0.0980171	GARNL3	GTPase activating Rap/RanGAP domain like 3	protein_coding	84253
ENSG00000185250	0.0875808	0.135992	0.104948	0	0	-3.38755	5.91161	0.00349997	0.0346565	PPIL6	peptidylprolyl isomerase like 6	protein_coding	285755
ENSG00000285802	0.275656	0.222529	0.542061	0	0	-3.49234	5.90137	0.00468948	0.0401941	AL450043.1	novel transcript	lincRNA	NA
ENSG00000253250	6.55337	4.48938	2.56336	0.392631	0	-0.523748	5.90012	0.00947336	0.0566751	C8orf88	chromosome 8 open reading frame 88	protein_coding	100127983
ENSG00000272338	0.242913	1.71164	0.98321	0	0	-3.47607	5.89734	0.00804768	0.0517201	AC067838.1	novel transcript	lincRNA	NA
ENSG00000235098	0.169635	0.262266	0.152455	0	0	-3.35767	5.89634	0.00377651	0.0360284	ANKRD65	ankyrin repeat domain 65	protein_coding	441869
ENSG00000264734	0.155734	0.729622	1.24411	0	0	-3.58236	5.89465	0.00976142	0.0576288	AC069061.2	novel transcript	lincRNA	NA
ENSG00000278107	0.430527	1.29091	0.853465	0	0	-3.43049	5.89377	0.00463281	0.0399487	AC027575.2	novel transcript	lincRNA	NA
ENSG00000182459	3.25786	2.71347	2.0628	0.387339	0	-0.0493586	5.8843	0.0078869	0.0514056	TEX19	testis expressed 19	protein_coding	400629
ENSG00000246792	0.0368069	0.165544	0.188184	0	0	-3.53688	5.88299	0.00742728	0.0497347	AC106038.1	novel transcript	antisense	NA
ENSG00000269983	0.702755	0.907251	1.61145	0	0.0232891	-2.72292	5.87724	0.004919	0.04114	AC146944.4	novel transcript	lincRNA	NA
ENSG00000139946	0.125024	0.425082	0.407832	0.0203314	0	-1.46563	5.87461	0.00980882	0.0577506	PELI2	pellino E3 ubiquitin protein ligase family member 2	protein_coding	57161
ENSG00000103355	0.23891	0.288532	0.187323	0	0	-3.3667	5.87255	0.00371742	0.0357219	PRSS33	serine protease 33	protein_coding	260429
ENSG00000005187	14.4497	19.8391	25.0984	0.171341	0.628502	4.88934	5.86393	1.99e-05	0.0145248	ACSM3	acyl-CoA synthetase medium chain family member 3	protein_coding	6296
ENSG00000171551	0.122617	0.282814	0.128094	0	0	-3.37716	5.86235	0.00458712	0.0398084	ECEL1	endothelin converting enzyme like 1	protein_coding	9427
ENSG00000273007	0.164026	0.0983644	0.615865	0	0	-3.60852	5.86227	0.0100163	0.0582952	AC021205.3	novel transcript, antisense to FGF2	antisense	NA
ENSG00000167767	0.122439	0.144918	0.0858004	0	0	-3.35854	5.86222	0.00391917	0.0368959	KRT80	keratin 80	protein_coding	144501
ENSG00000264204	0.149541	0.377054	0.619036	0	0.0081094	-2.78153	5.85621	0.00736834	0.0495479	AGAP7P	ArfGAP with GTPase domain, ankyrin repeat and PH domain 7, pseudogene	unprocessed_pseudogene	NA
ENSG00000204960	0.0342412	0.10267	0.60179	0	0	-3.71657	5.85393	0.019426	0.0844326	BLACE	B cell acute lymphoblastic leukemia expressed	lincRNA	338436
ENSG00000275799	0.561891	0.701997	1.69575	0	0	-3.55709	5.84514	0.00572829	0.0441537	AP001059.2	novel transcript	lincRNA	NA
ENSG00000162068	0.282297	0.243354	0.206724	0	0	-3.3921	5.84509	0.00368513	0.0356409	NTN3	netrin 3	protein_coding	4917
ENSG00000265393	1.4099	1.24338	1.41342	0	0	-3.4338	5.8442	0.00360072	0.0352582	AC084125.4	novel transcript, antisense to RECQL4	antisense	NA
ENSG00000211676	26.2701	18.6116	20.773	2.73516	0	-0.432866	5.84386	0.00653315	0.0469082	IGLJ2	immunoglobulin lambda joining 2	IG_J_gene	NA
ENSG00000130561	0.245296	0.337695	0.135663	0.0161095	0	-0.995281	5.84153	0.008891	0.0548545	SAG	S-antigen visual arrestin	protein_coding	6295
ENSG00000187621	5.79956	6.53701	9.50635	0.259727	0.056973	3.88929	5.84048	6.36e-05	0.0145248	TCL6	T cell leukemia/lymphoma 6	processed_transcript	NA
ENSG00000211662	4.84276	5.7245	3.18673	0	0.388874	-0.946266	5.84	0.00695567	0.048266	IGLV3-21	immunoglobulin lambda variable 3-21	IG_V_gene	NA
ENSG00000204099	0.0896741	0.107553	0.0971087	0	0	-3.43112	5.83897	0.00362595	0.0354491	NEU4	neuraminidase 4	protein_coding	129807
ENSG00000214999	0.170927	0.244609	0.314474	0	0	-3.49197	5.83821	0.00409679	0.0375875	AC129492.1		antisense	107985075
ENSG00000111344	13.3084	9.80582	12.972	0.109395	0.399539	3.51452	5.83125	4.56e-05	0.0145248	RASAL1	RAS protein activator like 1	protein_coding	8437
ENSG00000233410	4.19304	1.62454	2.95658	0.464798	0	-0.0618146	5.82909	0.011273	0.0619738	LINC01222	long intergenic non-protein coding RNA 1222	lincRNA	NA
ENSG00000187140	3.95083	1.8938	2.16854	0	0.488982	0.0560762	5.82639	0.0110311	0.06148	FOXD3	forkhead box D3	protein_coding	27022
ENSG00000053747	0.106949	0.117392	0.380911	0	0.025063	-0.887781	5.82576	0.0161634	0.0762377	LAMA3	laminin subunit alpha 3	protein_coding	3909
ENSG00000004799	0.124063	0.111599	0.0858953	0	0	-3.39611	5.82205	0.00385605	0.0365428	PDK4	pyruvate dehydrogenase kinase 4	protein_coding	5166
ENSG00000160307	1.16155	0.377307	0.154654	0	0	-3.2179	5.82045	0.0120508	0.0643905	S100B	S100 calcium binding protein B	protein_coding	6285
ENSG00000263069	0.0140759	0.152995	0.251132	0	0	-3.6782	5.81541	0.0179935	0.0808482	AC124319.2		antisense	100294362
ENSG00000181031	0.0462118	0.0796738	0.0898315	0	0	-3.50409	5.81353	0.00430414	0.0384252	RPH3AL	rabphilin 3A like (without C2 domains)	protein_coding	9501
ENSG00000227704	1.84091	4.20262	4.43421	0	0.149745	-2.13015	5.81115	0.00654392	0.0469492	AL354892.1	novel transcript	antisense	NA
ENSG00000174951	0.238818	0.062899	0.091095	0	0	-3.38837	5.80785	0.00597345	0.0450157	FUT1	fucosyltransferase 1 (H blood group)	protein_coding	2523
ENSG00000185271	0.264983	0.0190994	0.100415	0	0	-3.45484	5.80523	0.0144549	0.0714122	KLHL33	kelch like family member 33	protein_coding	123103
ENSG00000276259	0.513761	1.32385	1.5391	0	0.0383083	-2.40209	5.80242	0.0069305	0.0482076	AC009118.3	novel transcript, antisense to CNOT1	antisense	NA
ENSG00000248831	0.226587	0.339704	0.965403	0	0	-3.61768	5.79731	0.00746443	0.0498336	AC008638.1	developmental pluripotency associated 2 (DPPA2) pseudogene	processed_pseudogene	NA
ENSG00000230400	0.0774011	0.0483504	0.176911	0	0	-3.58748	5.79072	0.00671973	0.0476387	LINC01747	long intergenic non-protein coding RNA 1747	lincRNA	NA
ENSG00000271002	3.47064	1.20075	0.995284	0	0	-3.34888	5.78358	0.00637561	0.0464058	AC129492.5	ribosomal protein L11 (RPL11) pseudogene	processed_pseudogene	NA
ENSG00000169515	0.639004	0.119751	0.0671682	0	0	-3.2387	5.7821	0.0150061	0.0729495	CCDC8	coiled-coil domain containing 8	protein_coding	83987
ENSG00000248210	0.467202	0.100062	0.148108	0	0	-3.39112	5.7795	0.0071153	0.0487478	LINC02355	long intergenic non-protein coding RNA 2355	lincRNA	101927849
ENSG00000179397	0.0452861	0.0775928	0.172274	0	0	-3.61294	5.77062	0.00671695	0.0476387	CATSPERE	catsper channel auxiliary subunit epsilon	protein_coding	257044
ENSG00000186642	0.327861	0.102403	0.195398	0	0.00931305	-1.87761	5.76715	0.00835535	0.0529091	PDE2A	phosphodiesterase 2A	protein_coding	5138
ENSG00000254350	213.576	156.259	279.247	19.1416	0.710549	4.88623	5.76702	0.000645799	0.0182412	AC091979.1	novel transcript	lincRNA	NA
ENSG00000283312	0.0352162	0.435573	0.543905	0	0	-3.68297	5.76646	0.0175027	0.0795471	AC017104.4	GTF2I repeat domain containing 2(GTF2IRD2) pseudogene	processed_pseudogene	NA
ENSG00000279168	0.248472	0.220121	0.535336	0	0	-3.58096	5.76056	0.00550065	0.0431227	AC105052.4	novel transcript, sense overlapping POLR2J2, UPK3BL and RASA4	sense_overlapping	NA
ENSG00000235590	1.00416	0.568854	0.508256	0.0523546	0	-1.07695	5.76042	0.00709036	0.0487286	GNAS-AS1	GNAS antisense RNA 1	antisense	149775
ENSG00000005108	0.0205194	0.0634488	0.0416637	0	0	-3.5142	5.75534	0.00539818	0.0426928	THSD7A	thrombospondin type 1 domain containing 7A	protein_coding	221981
ENSG00000272037	0.156823	0.191028	0.537662	0	0	-3.62624	5.7539	0.00695247	0.048266	AP002907.1	novel transcript, antisense to UBR5	antisense	NA
ENSG00000251867	0.318547	0.678653	0.700925	0.019085	0	-2.39846	5.74968	0.00575253	0.0442404	AC009812.1	novel transcript, antisense to ZBTB10	antisense	NA
ENSG00000183918	3.80841	3.97341	6.27253	0.0416854	0.185674	1.54786	5.73409	0.000568268	0.0177512	SH2D1A	SH2 domain containing 1A	protein_coding	4068
ENSG00000164849	13.8652	5.31977	3.4772	0.0706871	0.158749	1.98021	5.73381	0.00350003	0.0346565	GPR146	G protein-coupled receptor 146	protein_coding	115330
ENSG00000174885	0.367118	0.0917317	0.100087	0	0	-3.39135	5.7317	0.00740679	0.0497164	NLRP6	NLR family pyrin domain containing 6	protein_coding	171389
ENSG00000128313	0.428864	0.219191	0.290695	0	0	-3.48016	5.72706	0.0045765	0.0397731	APOL5	apolipoprotein L5	protein_coding	80831
ENSG00000228495	0.373228	0.579534	0.748948	0.0606945	0	-1.0431	5.7258	0.00766354	0.0505974	LINC01013	long intergenic non-protein coding RNA 1013	lincRNA	100507254
ENSG00000204802	0.310433	0.26373	0.0854203	0	0	-3.3301	5.72431	0.00815795	0.0520997	AL590399.1	novel transcript	lincRNA	NA
ENSG00000250506	0.217665	0.314672	0.207006	0	0	-3.4739	5.72277	0.00437123	0.0388633	CDK3	cyclin dependent kinase 3	protein_coding	1018
ENSG00000258979	0.876003	0.691221	0.626145	0	0	-3.46752	5.72261	0.004243	0.0381253	LINC02299	long intergenic non-protein coding RNA 2299	lincRNA	105370646
ENSG00000170074	0.259678	0.315394	0.348373	0	0.0392157	-0.870509	5.72095	0.00693161	0.0482076	FAM153A	family with sequence similarity 153 member A	protein_coding	285596
ENSG00000171056	0.0697316	0.555384	0.981822	0	0.031197	-1.94701	5.71127	0.0336341	0.117939	SOX7	SRY-box 7	protein_coding	83595
ENSG00000099937	0.0878405	0.131692	0.251453	0	0	-3.62011	5.70948	0.00595544	0.0449742	SERPIND1	serpin family D member 1	protein_coding	3053
ENSG00000237522	0.182175	0.170699	0.679154	0	0	-3.6747	5.70784	0.00868717	0.053992	NONOP2	non-POU domain containing, octamer-binding pseudogene 2	processed_pseudogene	NA
ENSG00000244437	0.697632	1.23606	0.945745	0	0	-3.51908	5.70751	0.0045324	0.0395375	IGKV3-15	immunoglobulin kappa variable 3-15	IG_V_gene	NA
ENSG00000198435	1.59957	1.05659	1.52245	0.144227	0	-0.995129	5.70015	0.0067286	0.0476474	NRARP	NOTCH regulated ankyrin repeat protein	protein_coding	441478
ENSG00000234026	0.930176	0.507104	0.585461	0	0	-3.48331	5.70004	0.004656	0.0400657	AL157834.2	novel transcript, antisense to C10orf129	antisense	NA
ENSG00000237862	0.0142657	0.342198	0.524234	0	0	-3.78919	5.68304	0.0289838	0.107424	Z94160.1		sense_intronic	100506271
ENSG00000182272	0.0745337	0.156439	0.107176	0	0	-3.53473	5.67958	0.00493259	0.04114	B4GALNT4	beta-1,4-N-acetyl-galactosaminyltransferase 4	protein_coding	338707
ENSG00000272301	1.28213	2.62118	4.15909	0	0.173821	-1.94562	5.67627	0.0102337	0.0589241	AP002360.3	novel transcript	lincRNA	NA
ENSG00000082196	0.203813	0.705138	1.12721	0.0713874	0	-1.18074	5.675	0.0185984	0.0821467	C1QTNF3	C1q and TNF related 3	protein_coding	114899
ENSG00000273343	0.0888498	0.632724	1.66801	0	0	-3.78301	5.67327	0.019594	0.0848449	AC007663.4	novel transcript, sense intronic to DGCR6L	sense_intronic	NA
ENSG00000247970	0.242819	0.303365	0.574755	0	0	-3.6268	5.67306	0.0056862	0.0439393	AL160313.1	novel transcript	lincRNA	NA
ENSG00000110077	3.23838	2.98632	1.1369	0.0771442	0.0173251	1.34486	5.67091	0.00376011	0.0359274	MS4A6A	membrane spanning 4-domains A6A	protein_coding	64231
ENSG00000279347	0.0849458	0.114617	0.637887	0	0	-3.763	5.66451	0.0139506	0.0700968	AC021945.1	TEC	TEC	NA
ENSG00000253424	0.15346	0.575176	1.81167	0	0	-3.76896	5.66131	0.0152145	0.0733868	AC025437.2	novel transcript	lincRNA	NA
ENSG00000263264	9.64391	6.93244	15.4036	0.624685	0.0643963	1.74024	5.66037	0.00155373	0.0252768	AC119396.1	novel protein	protein_coding	NA
ENSG00000261183	0.452496	0.407034	0.247014	0	0	-3.46395	5.65767	0.00511615	0.0417645	SPINT1-AS1	SPINT1 antisense RNA 1	antisense	NA
ENSG00000274825	0.263625	0.461103	1.1583	0	0	-3.6944	5.65655	0.00824921	0.0524117	AL023803.2	novel transcript	lincRNA	NA
ENSG00000272425	0.0774368	0.193491	0.27494	0	0	-3.65563	5.6507	0.00689021	0.0481122	AC009902.3	novel transcript	lincRNA	NA
ENSG00000227755	0.846252	0.264316	0.563368	0	0	-3.54823	5.65048	0.00622244	0.0458306	AP000344.1	MAD1 mitotic arrest deficient-like 1 (yeast)(MAD1L1) pseudogene	transcribed_processed_pseudogene	NA
ENSG00000231265	0.910133	0.545795	1.09869	0	0	-3.59419	5.64676	0.00528723	0.0423523	TRERNA1	translation regulatory long non-coding RNA 1	lincRNA	NA
ENSG00000250132	0.634141	0.681537	1.54826	0.169596	0	-0.501198	5.6461	0.0137157	0.0693301	AC004803.1	novel transcript	antisense	NA
ENSG00000260409	0.157484	0.104934	0.507893	0	0	-3.71137	5.64068	0.00971901	0.0574985	AC012414.5	novel transcript	lincRNA	NA
ENSG00000177398	3.96332	4.36835	8.71386	0.0964583	0.124068	3.04019	5.63774	0.000247654	0.0152998	UMODL1	uromodulin like 1	protein_coding	89766
ENSG00000106772	0.556587	0.602177	0.667722	0	0.308053	0.934552	5.62997	0.0190987	0.0835583	PRUNE2	prune homolog 2	protein_coding	158471
ENSG00000228124	1.24719	0.356154	1.10704	0	0	-3.60275	5.62706	0.00732119	0.0493203	AL096678.1	novel transcript	antisense	NA
ENSG00000225163	0.400459	0.570356	0.661153	0	0	-3.60471	5.624	0.00497417	0.0412387	LINC00618	long intergenic non-protein coding RNA 618	sense_overlapping	NA
ENSG00000262482	2.91314	0.782841	0.409823	0	0	-3.36146	5.6235	0.0127589	0.0665016	AC004034.1	novel transcript, antisense to FLYWCH1	antisense	NA
ENSG00000064201	1.86979	1.93899	1.63541	0.0630968	0.0176341	0.519153	5.6148	0.000713408	0.0188327	TSPAN32	tetraspanin 32	protein_coding	10077
ENSG00000259278	0.293019	1.46433	0.663234	0	0	-3.58805	5.61306	0.00803011	0.0517046	AC087878.1	novel transcript	lincRNA	NA
ENSG00000253256	1.01056	1.25156	0.327601	0	0	-3.40256	5.61272	0.00928334	0.0561247	AC134043.1	novel transcript	antisense	NA
ENSG00000259315	0.22736	0.982483	0.922395	0.0456729	0	-1.83914	5.60841	0.0140016	0.0701441	ACTG1P17	actin gamma 1 pseudogene 17	transcribed_processed_pseudogene	283693
ENSG00000231473	0.637651	0.257378	0.293883	0	0	-3.51467	5.60539	0.00591925	0.0448261	RB1-DT	RB1 divergent transcript	lincRNA	100862704
ENSG00000256341	0.877527	0.730891	0.571207	0	0	-3.52486	5.60281	0.00498162	0.041282	AP006333.1	novel transcript	antisense	NA
ENSG00000149527	0.0988053	0.169571	0.204947	0	0.0155102	-1.46897	5.60117	0.00841636	0.0530016	PLCH2	phospholipase C eta 2	protein_coding	9651
ENSG00000250938	0.0800917	0.0960599	0.140762	0	0	-3.63501	5.59989	0.00529165	0.0423523	AC108866.1	novel transcript, antisense to MAD2L1	antisense	NA
ENSG00000256751	0.799574	0.705138	0.563605	0	0	-3.53448	5.59938	0.00490921	0.041126	PLBD1-AS1	PLBD1 antisense RNA 1	antisense	NA
ENSG00000223979	0.149107	1.11772	1.07205	0	0	-3.71604	5.59796	0.0122925	0.0652794	SMCR2	Smith-Magenis syndrome chromosome region, candidate 2	lincRNA	105371564
ENSG00000260279	0.213442	0.159998	0.331551	0	0	-3.64796	5.59018	0.00574384	0.0442197	AC137932.1		antisense	105371414
ENSG00000060709	0.124845	0.00870559	0.0518001	0	0	-3.59547	5.58922	0.0170979	0.0785283	RIMBP2	RIMS binding protein 2	protein_coding	23504
ENSG00000145864	0.0728689	0.0882374	0.233596	0	0.0100309	-1.90739	5.58833	0.0127411	0.0664918	GABRB2	gamma-aminobutyric acid type A receptor beta2 subunit	protein_coding	2561
ENSG00000278200	0.641957	0.501267	0.23505	0	0	-3.46276	5.58357	0.00690978	0.0481671	LINC01971	long intergenic non-protein coding RNA 1971	lincRNA	NA
ENSG00000101198	0.798516	0.181147	0.0559568	0	0	-3.2995	5.57598	0.0244592	0.0969273	NKAIN4	sodium/potassium transporting ATPase interacting 4	protein_coding	128414
ENSG00000227885	0.153504	0.115068	0.198093	0	0	-3.63372	5.57558	0.00537312	0.0425672	AL590652.1	novel transcript	processed_transcript	NA
ENSG00000273275	0.881009	0.810505	0.34124	0	0	-3.47429	5.56334	0.00713242	0.0487577	AC017083.2	novel transcript	antisense	NA
ENSG00000237232	0.329064	0.416254	0.202635	0	0	-3.52249	5.55935	0.0059367	0.0448664	ZNF295-AS1	ZNF295 antisense RNA 1	lincRNA	150142
ENSG00000215630	1.2	0.79159	2.18571	0	0.0572657	-2.55175	5.55697	0.00853206	0.0534399	GUSBP9	glucuronidase, beta pseudogene 9	unprocessed_pseudogene	NA
ENSG00000204060	0.911803	1.46338	1.68406	0	0.278925	-0.512747	5.55522	0.01136	0.0621482	FOXO6	forkhead box O6	protein_coding	100132074
ENSG00000155966	2.30565	3.27064	7.5531	0.102524	0.0668577	3.54096	5.55346	0.000535941	0.017646	AFF2	AF4/FMR2 family member 2	protein_coding	2334
ENSG00000153551	6.94264	12.4588	22.762	0.289242	0.258558	3.35251	5.54985	0.000549001	0.017646	CMTM7	CKLF like MARVEL transmembrane domain containing 7	protein_coding	112616
ENSG00000267731	0.384133	0.676681	2.87691	0.229569	0	-0.643842	5.54866	0.0368458	0.124489	AC005332.2	novel transcript	lincRNA	NA
ENSG00000089012	0.0875222	0.318664	0.156484	0	0	-3.61635	5.5428	0.00726061	0.0491816	SIRPG	signal regulatory protein gamma	protein_coding	55423
ENSG00000234020	0.098966	0.593486	0.415068	0	0	-3.69721	5.54033	0.00996315	0.0581688	CHIAP3	chitinase, acidic pseudogene 3	unprocessed_pseudogene	NA
ENSG00000178752	0.266823	0.0529446	0.0940393	0	0	-3.56056	5.53018	0.0089799	0.0550914	ERFE	erythroferrone	protein_coding	151176
ENSG00000180340	3.67656	1.18398	0.979026	0.00755449	0.0791741	-0.511241	5.52575	0.00943849	0.0565577	FZD2	frizzled class receptor 2	protein_coding	2535
ENSG00000121454	0.04625	0.0312024	0.10099	0	0	-3.73209	5.52401	0.00793117	0.0515568	LHX4	LIM homeobox 4	protein_coding	89884
ENSG00000233057	2.68913	3.31384	0.66726	0.046381	0.0121523	-1.02981	5.51949	0.0202969	0.0866145	EEF1A1P14	eukaryotic translation elongation factor 1 alpha 1 pseudogene 14	processed_pseudogene	NA
ENSG00000263327	1.31892	1.54385	3.54725	0.744917	0	0.281152	5.51624	0.0230962	0.0937733	TAPT1-AS1	TAPT1 antisense RNA 1 (head to head)	antisense	NA
ENSG00000271964	0.357422	0.842055	0.788613	0	0	-3.67959	5.51612	0.00640238	0.0464295	AC090948.1	novel transcript, antisense to RFTN1	antisense	NA
ENSG00000204682	0.140124	0.0221132	0.178711	0	0	-3.7392	5.51285	0.0148157	0.0722443	CASC10	cancer susceptibility 10	protein_coding	399726
ENSG00000273033	0.127977	0.280124	0.378957	0	0.0244289	-1.71719	5.50728	0.0113176	0.0620883	LINC02035	long intergenic non-protein coding RNA 2035	lincRNA	100129550
ENSG00000257542	0.391146	0.223395	0.198396	0	0	-3.57131	5.50406	0.00602879	0.0451574	OR7E47P	olfactory receptor family 7 subfamily E member 47 pseudogene	transcribed_unprocessed_pseudogene	26628
ENSG00000235802	4.8055	1.50094	0.405223	0	0	-3.35807	5.49965	0.0225536	0.0926377	HCFC1-AS1	HCFC1 antisense RNA 1	antisense	NA
ENSG00000225419	7.74108	6.24239	0.796435	0	0.13993	-1.72119	5.49735	0.0546463	0.160766	RPL21P3	ribosomal protein L21 pseudogene 3	processed_pseudogene	NA
ENSG00000275720	0.355963	0.633729	0.675371	0	0	-3.68974	5.49062	0.00606041	0.0452596	AC243830.2	novel transcript	lincRNA	NA
ENSG00000102385	0.0445117	0.0282331	0.0556177	0	0	-3.68922	5.48802	0.00620639	0.0457487	DRP2	dystrophin related protein 2	protein_coding	1821
ENSG00000160360	12.6412	7.67645	8.08789	0.114896	0.361249	3.37169	5.48452	9.27e-05	0.015237	GPSM1	G protein signaling modulator 1	protein_coding	26086
ENSG00000280033	0.290625	0.63376	0.253277	0	0	-3.58626	5.48379	0.00704957	0.0486027	AC116407.4	TEC	TEC	NA
ENSG00000142606	0.116679	0.0655976	0.100978	0	0	-3.65291	5.48269	0.00589991	0.0447342	MMEL1	membrane metalloendopeptidase like 1	protein_coding	79258
ENSG00000242580	0.316152	1.02696	0.757688	0	0	-3.6941	5.48218	0.00738122	0.0496027	IGKV1D-43	immunoglobulin kappa variable 1D-43	IG_V_gene	NA
ENSG00000151615	0.0713285	0.120304	0.137706	0	0	-3.69995	5.48122	0.00613275	0.0455134	POU4F2	POU class 4 homeobox 2	protein_coding	5458
ENSG00000162571	0.0782027	0.0905967	0.0965499	0	0	-3.66554	5.47737	0.00551511	0.0431227	TTLL10	tubulin tyrosine ligase like 10	protein_coding	254173
ENSG00000064309	0.0211563	0.0218061	0.05352	0	0	-3.75973	5.4729	0.00767627	0.0506454	CDON	cell adhesion associated, oncogene regulated	protein_coding	50937
ENSG00000229192	0.634689	0.713653	0.661958	0	0	-3.64878	5.47274	0.00548073	0.0430702	AC004870.3	novel transcript	lincRNA	NA
ENSG00000115363	1.04201	1.37841	2.47279	0.470977	0	-0.0628098	5.47095	0.0177115	0.0800776	EVA1A	eva-1 homolog A, regulator of programmed cell death	protein_coding	84141
ENSG00000140955	0.129557	0.0817829	0.0726308	0	0	-3.59948	5.47081	0.00602009	0.0451574	ADAD2	adenosine deaminase domain containing 2	protein_coding	161931
ENSG00000122778	0.0157902	0.0422731	0.151972	0	0.00269117	-2.75599	5.46977	0.022763	0.0930118	KIAA1549	KIAA1549	protein_coding	57670
ENSG00000177112	0.639364	0.254614	0.159614	0	0	-3.51693	5.46953	0.00920756	0.0559697	MRVI1-AS1	MRVI1 antisense RNA 1	antisense	100129827
ENSG00000272942	0.0375262	0.92829	0.999281	0	0	-3.87299	5.46819	0.0283451	0.1062	AL022324.3	novel transcript	lincRNA	NA
ENSG00000256151	0.373176	0.230371	0.263045	0	0	-3.6344	5.46316	0.00583911	0.0445047	ADGRD1-AS1	ADGRD1 antisense RNA 1	lincRNA	NA
ENSG00000156966	0.765985	0.546584	0.757054	0.108994	0	-0.800163	5.45372	0.00934905	0.0562946	B3GNT7	UDP-GlcNAc:betaGal beta-1,3-N-acetylglucosaminyltransferase 7	protein_coding	93010
ENSG00000250410	0.191019	0.823341	0.852011	0	0	-3.77314	5.44932	0.00991256	0.057964	AC112722.1	novel transcript	antisense	NA
ENSG00000012779	28.0997	25.2157	31.2994	1.91204	0.206218	4.52153	5.44658	0.00012107	0.015237	ALOX5	arachidonate 5-lipoxygenase	protein_coding	240
ENSG00000276075	0.571436	0.809112	0.219797	0	0	-3.52423	5.44513	0.0098853	0.0578884	AC027682.6		antisense	NA
ENSG00000163467	0.326832	0.263842	0.334737	0	0	-3.67919	5.44468	0.00576134	0.0442404	TSACC	TSSK6 activating cochaperone	protein_coding	128229
ENSG00000246339	0.0131575	0.138082	0.1419	0	0	-3.8327	5.44465	0.0174522	0.0794842	EXTL3-AS1	EXTL3 antisense RNA 1	antisense	101929402
ENSG00000263655	9.77996	13.4688	6.10192	2.13597	0	-0.0437641	5.43961	0.0165039	0.0772923	AC090125.1	novel transcript	lincRNA	NA
ENSG00000211679	213.457	231.372	148.339	17.6818	1.08582	4.30462	5.43711	0.000436235	0.0164825	IGLC3	immunoglobulin lambda constant 3 (Kern-Oz+ marker)	IG_C_gene	NA
ENSG00000224294	0.0125817	0.75451	0.187621	0	0	-3.7862	5.43434	0.0360288	0.123028	PINCR	p53-induced noncoding RNA	lincRNA	101927501
ENSG00000244575	0.58706	1.10016	0.996587	0	0	-3.70711	5.43426	0.00633271	0.0462569	IGKV1-27	immunoglobulin kappa variable 1-27	IG_V_gene	NA
ENSG00000181409	0.0405283	0.145151	0.0371733	0	0	-3.59978	5.43105	0.0100887	0.0585433	AATK	apoptosis associated tyrosine kinase	protein_coding	9625
ENSG00000211678	20.7055	18.7446	22.7332	4.80465	0	-0.306205	5.42995	0.0113811	0.0622183	IGLJ3	immunoglobulin lambda joining 3	IG_J_gene	NA
ENSG00000273893	3.52404	2.82176	3.49771	0	0.525535	-0.957118	5.42968	0.00933178	0.0562656	AL133520.1	novel transcript, sense intronic to SLC13A3	sense_intronic	NA
ENSG00000185252	3.18394	2.59512	2.38113	0.0612577	0.0588505	1.89348	5.42654	0.000166304	0.015237	ZNF74	zinc finger protein 74	protein_coding	7625
ENSG00000209482	6.19657	5.30857	6.99318	0.167948	0	-2.91146	5.42605	0.00586111	0.044531	SNORD83A	small nucleolar RNA, C/D box 83A	snoRNA	116937
ENSG00000133477	0.0307876	0.0153858	0.020496	0	0	-3.66119	5.42353	0.00643021	0.0464554	FAM83F	family with sequence similarity 83 member F	protein_coding	113828
ENSG00000285730	0.111905	0.272625	0.670476	0	0	-3.84848	5.42175	0.0118214	0.0636213	Z94721.3	novel transcript	bidirectional_promoter_lncRNA	NA
ENSG00000082074	0.193216	0.273052	0.377871	0	0.0547939	-0.836234	5.4217	0.0120687	0.0644292	FYB1	FYN binding protein 1	protein_coding	2533
ENSG00000198835	0.124976	0.159261	0.16307	0	0	-3.70322	5.41779	0.00595758	0.0449742	GJC2	gap junction protein gamma 2	protein_coding	57165
ENSG00000198520	0.732754	0.696179	0.707892	0	0.116899	-0.923065	5.41282	0.00933056	0.0562656	ARMH1	armadillo-like helical domain containing 1	protein_coding	339541
ENSG00000164684	0.0971262	0.100809	0.269081	0.0255145	0	-1.01547	5.41008	0.0165407	0.0773288	ZNF704	zinc finger protein 704	protein_coding	619279
ENSG00000261173	0.380281	0.895908	0.708851	0	0	-3.72779	5.40003	0.00701134	0.0484292	AC018845.3	novel transcript, antisense to DNAJA2	antisense	NA
ENSG00000112182	8.25266	15.3186	23.995	0.402708	0.273396	4.969	5.39961	5.6e-05	0.0145248	BACH2	BTB domain and CNC homolog 2	protein_coding	60468
ENSG00000241490	0.090397	0.0745386	0.146837	0	0	-3.76173	5.39751	0.00696842	0.0482946	AC093010.2		antisense	NA
ENSG00000129151	0	5.58587	0.0817959	0	0	-3.70585	5.39453	0.148953	0.30407	BBOX1	gamma-butyrobetaine hydroxylase 1	protein_coding	8424
ENSG00000167613	0.32648	0.406151	0.602091	0.114657	0	-0.319359	5.39415	0.0143211	0.0710348	LAIR1	leukocyte associated immunoglobulin like receptor 1	protein_coding	3903
ENSG00000267289	1.00916	0.33621	0.348349	0	0	-3.61842	5.38886	0.00850378	0.0533348	AC008752.2		lincRNA	NA
ENSG00000225415	0.266212	0.43902	0.283557	0	0	-3.6886	5.37981	0.00652953	0.0469082	CCRL1P1	C-C motif chemokine receptor like 1 pseudogene 1	processed_pseudogene	NA
ENSG00000258131	0	1.61357	1.75868	0	0	-4.02183	5.37758	0.0666839	0.182974	AC007656.1	novel transcript	lincRNA	NA
ENSG00000254135	0.418078	0.203706	0.211526	0	0	-3.65756	5.37438	0.00708791	0.0487286	AC091939.1	novel transcript	lincRNA	NA
ENSG00000112218	0.292001	0.236539	0.713605	0	0.0842822	-0.908031	5.36779	0.0189672	0.0832384	GPR63	G protein-coupled receptor 63	protein_coding	81491
ENSG00000117114	0.191605	0.222218	1.84065	0.195477	0	-0.216116	5.36606	0.067566	0.18447	ADGRL2	adhesion G protein-coupled receptor L2	protein_coding	23266
ENSG00000165066	2.15006	2.47418	2.29943	0.859934	0	0.317323	5.36237	0.0167587	0.0777599	NKX6-3	NK6 homeobox 3	protein_coding	157848
ENSG00000228175	1.3074	0.662965	0.215031	0	0	-3.51553	5.36115	0.0147137	0.0720084	GEMIN8P4	gem nuclear organelle associated protein 8 pseudogene 4	processed_pseudogene	NA
ENSG00000234423	0.227223	0.439267	0.550931	0.0272271	0	-2.22871	5.35986	0.0101718	0.05886	LINC01250	long intergenic non-protein coding RNA 1250	lincRNA	101927554
ENSG00000233547	0.243757	0.456807	1.55784	0	0	-3.90247	5.3595	0.0137397	0.0694135	AL158212.2	novel transcript	antisense	NA
ENSG00000246334	0.0823989	0.222361	0.267691	0	0	-3.81113	5.3586	0.00878158	0.0543602	PRR7-AS1	PRR7 antisense RNA 1	antisense	NA
ENSG00000254098	0.65381	0.735152	1.32753	0	0	-3.79864	5.35513	0.00745619	0.0498336	IGKV2-26	immunoglobulin kappa variable 2-26 (pseudogene)	IG_V_pseudogene	NA
ENSG00000266490	0	1.40997	2.60131	0	0	-4.07087	5.34843	0.0672655	0.183897	AC127024.5	novel transcript	lincRNA	NA
ENSG00000243244	0.0618168	0.0599674	0.14815	0.00413934	0	-2.69238	5.34704	0.0101886	0.0588716	STON1	stonin 1	protein_coding	11037
ENSG00000231908	0.641957	0.352892	0.524234	0	0	-3.73002	5.3431	0.00689426	0.0481166	IDH1-AS1	IDH1 antisense RNA 1	antisense	100507475
ENSG00000279518	0.0128235	0.317215	0.283424	0	0	-3.92646	5.33812	0.0284936	0.106541	AC083843.3	TEC	TEC	NA
ENSG00000225206	0.0078171	0.0791068	0.0738969	0	0	-3.88078	5.3381	0.0176858	0.0800095	15	MIR137 host gene	lincRNA	400765
ENSG00000278902	0.242702	0.303219	0.818632	0	0	-3.86338	5.33539	0.00997915	0.0582174	AC010947.1	TEC	TEC	NA
ENSG00000185483	7.39313	4.23078	10.7584	0.365909	0.0796859	3.41191	5.33446	0.000485826	0.0170146	ROR1	receptor tyrosine kinase like orphan receptor 1	protein_coding	4919
ENSG00000246465	0.327663	0.398072	0.427238	0.0257236	0	-2.17796	5.3342	0.0079904	0.051615	AC138904.1	novel transcript LOC100506705	lincRNA	NA
ENSG00000114107	8.91066	9.06131	13.4532	0.545072	0.117278	3.37334	5.33258	0.000134479	0.015237	CEP70	centrosomal protein 70	protein_coding	80321
ENSG00000188779	0.0438099	0.0469147	0.116661	0	0	-3.84566	5.33158	0.00900963	0.0552372	SKOR1	SKI family transcriptional corepressor 1	protein_coding	390598
ENSG00000211968	1.82818	0.609076	0.576976	0	0	-3.64389	5.32846	0.00936083	0.056302	IGHV1-58	immunoglobulin heavy variable 1-58	IG_V_gene	NA
ENSG00000259989	1.48475	1.02394	0.363743	0	0	-3.57709	5.32393	0.0116832	0.0631974	AC135782.2	novel transcript	lincRNA	NA
ENSG00000100351	0.480033	0.380205	0.287008	0.0541287	0	-0.958888	5.31124	0.0108646	0.061054	GRAP2	GRB2 related adaptor protein 2	protein_coding	9402
ENSG00000006638	0.0602194	0.188087	0.114923	0	0	-3.77025	5.3107	0.00849554	0.0533192	TBXA2R	thromboxane A2 receptor	protein_coding	6915
ENSG00000237978	0.364699	0.0994115	0.189816	0	0	-3.72896	5.30704	0.00922099	0.0560152	KCNMB2-AS1	KCNMB2 antisense RNA 1	antisense	NA
ENSG00000245213	0.557811	0.41814	0.569768	0.0663413	0	-1.3294	5.30638	0.00937628	0.0563488	AC105285.1		antisense	101930370
ENSG00000274443	0.766836	0.0958044	0.918898	0	0	-3.8603	5.30617	0.0194349	0.0844326	C8orf89	chromosome 8 open reading frame 89	protein_coding	100130301
ENSG00000141622	0.0417327	0.0349636	0.0196111	0	0	-3.66432	5.30473	0.00795236	0.0516007	RNF165	ring finger protein 165	protein_coding	494470
ENSG00000270999	0.727058	2.72504	0.537798	0	0	-3.64778	5.3045	0.0132775	0.0680986	IGKV1OR2-118	immunoglobulin kappa variable 1/OR2-118 (pseudogene)	IG_V_pseudogene	NA
ENSG00000225698	5.479	5.39655	5.39489	0	1.0641	-0.851565	5.30305	0.0109798	0.0613905	IGHV3-72	immunoglobulin heavy variable 3-72	IG_V_gene	NA
ENSG00000285091	0.145621	0.196486	0.155109	0	0	-3.74508	5.30178	0.0068099	0.0479136	AL109840.2	novel transcript	bidirectional_promoter_lncRNA	NA
ENSG00000182866	2.80405	1.32787	0.930005	0.430056	0	0.129071	5.30102	0.0242008	0.0964198	LCK	LCK proto-oncogene, Src family tyrosine kinase	protein_coding	3932
ENSG00000258311	0.0718772	0.0598664	0.125474	0	0	-3.8264	5.30059	0.00797546	0.0516007	AC009779.3		protein_coding	NA
ENSG00000110799	0.0323728	0.0202224	0.0366371	0	0	-3.78887	5.30008	0.00741342	0.049717	VWF	von Willebrand factor	protein_coding	7450
ENSG00000182870	0.21721	0.0814111	0.0149957	0	0	-3.4519	5.29581	0.0313927	0.113006	GALNT9	polypeptide N-acetylgalactosaminyltransferase 9	protein_coding	50614
ENSG00000253931	0.927533	3.01291	4.1028	0.293292	0	-1.70885	5.29545	0.0180948	0.0810075	AC105118.1	novel transcript	antisense	NA
ENSG00000235358	0.152764	0.257654	0.223736	0	0	-3.77888	5.29185	0.00716506	0.0488721	AC093151.3		lincRNA	NA
ENSG00000205810	0.0732546	0.567427	0.331617	0	0	-3.83918	5.29106	0.0138409	0.0696775	KLRC3	killer cell lectin like receptor C3	protein_coding	3823
ENSG00000228835	0.489423	0.834958	1.74369	0	0.161075	-1.41659	5.28596	0.0178791	0.0805216	AC012123.1	novel transcript, antisense to KLHL14	antisense	NA
ENSG00000282142	0.177045	0.398143	1.63436	0	0	-3.98088	5.27618	0.0182147	0.0812016	AC245187.2	novel transcript	lincRNA	NA
ENSG00000160207	0.190994	0.154184	0.152579	0	0	-3.75008	5.27532	0.00696198	0.048268	HSF2BP	heat shock transcription factor 2 binding protein	protein_coding	11077
ENSG00000231392	2.06371	2.32047	1.60283	0	0	-3.7328	5.27239	0.00717845	0.0489039	AC244157.1	Ig lambda chain V-II region pseudogene	unprocessed_pseudogene	NA
ENSG00000182240	0.00291424	0.0742744	0.0566502	0	0	-3.95478	5.26179	0.0288688	0.107249	BACE2	beta-secretase 2	protein_coding	25825
ENSG00000172031	0.211704	0.102685	0.126013	0	0	-3.74948	5.25603	0.0078604	0.0513344	EPHX4	epoxide hydrolase 4	protein_coding	253152
ENSG00000186567	0.016163	0.12116	0.0702992	0	0	-3.85992	5.25047	0.0140288	0.0702423	CEACAM19	carcinoembryonic antigen related cell adhesion molecule 19	protein_coding	56971
ENSG00000237436	0.472831	1.16458	0.683508	0	0	-3.78776	5.24467	0.00838744	0.0529093	CAMTA1-DT	CAMTA1 divergent transcript	antisense	NA
ENSG00000211685	38.3932	63.1346	25.136	0.470331	2.00962	1.99559	5.23616	0.0015565	0.0252922	IGLC7	immunoglobulin lambda constant 7	IG_C_gene	NA
ENSG00000255084	0.938313	0.703368	0.208218	0	0	-3.61601	5.23451	0.0140981	0.0704182	AP003110.1		antisense	101928896
ENSG00000106927	2.49968	0.93689	0.259671	0	0.0655427	-1.47845	5.23032	0.0470132	0.145556	AMBP	alpha-1-microglobulin/bikunin precursor	protein_coding	259
ENSG00000082014	3.69411	2.55084	1.72758	0.0583198	0.0643385	1.58652	5.22705	0.000835522	0.0200392	SMARCD3	SWI/SNF related, matrix associated, actin dependent regulator of chromatin, subfamily d, member 3	protein_coding	6604
ENSG00000198221	0.106812	0.0978595	0.158015	0	0	-3.84747	5.22485	0.00789581	0.051424	AFDN-DT	AFDN divergent transcript	lincRNA	653483
ENSG00000234264	0.382154	0.168509	0.227471	0	0	-3.77573	5.21968	0.00838715	0.0529093	DEPDC1-AS1	DEPDC1 antisense RNA 1	antisense	101927220
ENSG00000211766	23.7664	19.6427	10.061	0	0.727025	-2.52652	5.21687	0.0108996	0.061089	TRBJ2-2P	T cell receptor beta joining 2-2P (non-functional)	TR_J_gene	NA
ENSG00000267325	0.0949322	0.040664	0.0848664	0	0	-3.83035	5.2114	0.00888067	0.054809	LINC01415	long intergenic non-protein coding RNA 1415	lincRNA	NA
ENSG00000212125	0.090621	0.362295	0.538933	0	0	-3.9477	5.20804	0.0137919	0.0695443	TAS2R15P	taste 2 receptor member 15 pseudogene	unprocessed_pseudogene	NA
ENSG00000197181	0.0048743	0.113268	0.0921559	0	0	-3.98899	5.20399	0.0288517	0.107249	PIWIL2	piwi like RNA-mediated gene silencing 2	protein_coding	55124
ENSG00000284606	0.0191555	0.0229746	0.0795738	0	0	-3.96511	5.20108	0.0131772	0.0678326	AC105233.5	novel transcript	processed_transcript	NA
ENSG00000175866	0.983631	0.816995	0.591337	0.0527287	0.00650139	0.885292	5.19662	0.00177141	0.0261565	BAIAP2	BAI1 associated protein 2	protein_coding	10458
ENSG00000260686	0.617788	1.31211	1.31265	0.227092	0	-0.882802	5.19634	0.0152824	0.0736173	AC008669.1	novel transcript, overlapping SNX2	sense_overlapping	NA
ENSG00000130037	0.540619	0.300187	0.258596	0.022793	0	-2.15635	5.19253	0.0110758	0.0615559	KCNA5	potassium voltage-gated channel subfamily A member 5	protein_coding	3741
ENSG00000233297	0.303934	0.262883	0.205449	0	0	-3.77837	5.18941	0.00790335	0.0514481	RASA4DP	RAS p21 protein activator 4CD, pseudogene	unprocessed_pseudogene	NA
ENSG00000178809	0.085957	0.136449	0.126565	0	0.00603232	-2.69275	5.18292	0.00881563	0.0544982	TRIM73	tripartite motif containing 73	protein_coding	375593
ENSG00000249437	0.0176803	0.0287155	0.0408032	0	0	-3.89949	5.17967	0.0090772	0.0554199	NAIP	NLR family apoptosis inhibitory protein	protein_coding	4671
ENSG00000243304	0.140865	0.31678	0.618927	0	0	-3.9596	5.1744	0.0122112	0.0650214	AC008494.1	ribosomal protein S2 (RPS2) pseudogene	processed_pseudogene	NA
ENSG00000162999	0.26593	0.203252	0.433215	0	0.052877	-1.36986	5.17191	0.0145345	0.0716144	DUSP19	dual specificity phosphatase 19	protein_coding	142679
ENSG00000272799	0.787419	0.275453	0.643021	0	0	-3.85336	5.16964	0.00996454	0.0581688	AC006238.1	novel transcript	lincRNA	NA
ENSG00000166428	52.3116	16.1973	20.7687	2.01925	0.261237	5.4402	5.1677	0.000467869	0.016771	PLD4	phospholipase D family member 4	protein_coding	122618
ENSG00000254027	0.479865	0.149879	0.66021	0	0	-3.91959	5.16621	0.0129325	0.0669585	AC009902.2	novel transcript	antisense	NA
ENSG00000248936	0.314968	0.708307	0.587106	0	0	-3.86955	5.16441	0.00895838	0.0550236	AC027607.1	putatitive novel transcript	antisense	NA
ENSG00000236886	0.155045	0.86005	0.24772	0	0	-3.80961	5.16411	0.0137835	0.069521	AC007563.2	novel transcript, antisense to IGFBP5 and TNP1	antisense	NA
ENSG00000265929	422.188	409.299	355.836	6.24329	19.3389	3.44206	5.16141	4.82e-05	0.0145248	MIR5195	microRNA 5195	miRNA	100847062
ENSG00000233237	0.268678	0.518767	1.27265	0	0.174841	-0.958966	5.15548	0.0287903	0.107153	LINC00472	long intergenic non-protein coding RNA 472	lincRNA	NA
ENSG00000251491	0.920028	0.431038	0.130153	0	0	-3.63157	5.15346	0.0191758	0.0837376	OR7E28P	olfactory receptor family 7 subfamily E member 28 pseudogene	transcribed_unprocessed_pseudogene	NA
ENSG00000113504	0.0890057	0.477571	0.466539	0.0106652	0.00558876	-1.24964	5.15344	0.0137723	0.0694834	SLC12A7	solute carrier family 12 member 7	protein_coding	10723
ENSG00000242852	0.0638433	0.0809895	0.0326937	0	0	-3.74958	5.15106	0.0101269	0.0587103	ZNF709	zinc finger protein 709	protein_coding	163051
ENSG00000210154	5.77132	6.79836	2.63458	0	0	-3.7405	5.14831	0.0105621	0.060191	MT-TD	mitochondrially encoded tRNA aspartic acid	Mt_tRNA	NA
ENSG00000171483	0.0449954	1.18051	0.0798783	0	0	-3.75621	5.14645	0.0405117	0.132044	SSX6P	SSX family member 6, pseudogene	transcribed_unprocessed_pseudogene	NA
ENSG00000102870	1.7592	2.45446	3.12099	0.0969834	0.0494477	1.8278	5.14394	0.000421954	0.0164749	ZNF629	zinc finger protein 629	protein_coding	23361
ENSG00000061918	0.745214	0.152351	0.17038	0.0171376	0	-2.13226	5.14188	0.0215951	0.0900413	GUCY1B1	guanylate cyclase 1 soluble subunit beta 1	protein_coding	2983
ENSG00000066185	0.14048	0.220183	0.0884193	0	0	-3.77219	5.13933	0.0100163	0.0582952	ZMYND12	zinc finger MYND-type containing 12	protein_coding	84217
ENSG00000055118	0.252799	0.235982	0.486465	0.065156	0	-1.1345	5.13382	0.0158913	0.0753761	KCNH2	potassium voltage-gated channel subfamily H member 2	protein_coding	3757
ENSG00000279480	0.559326	0.468602	0.20151	0	0	-3.73955	5.12836	0.0111667	0.0617511	AC138466.4	novel transcript	TEC	NA
ENSG00000261560	0.0750023	0.224889	0.259639	0	0	-3.9477	5.12809	0.0114422	0.0624204	AC007216.3	novel transcript, sense intronic to GSPT1	sense_intronic	NA
ENSG00000227051	0.483126	0.686473	0.725821	0.303711	0	0.234692	5.12754	0.0230922	0.0937733	C14orf132	chromosome 14 open reading frame 132	protein_coding	56967
ENSG00000267717	0.366912	0.302545	0.400589	0	0	-3.87522	5.12636	0.00836743	0.0529091	SRSF10P1	serine and arginine rich splicing factor 10 pseudogene 1	processed_pseudogene	NA
ENSG00000196782	0.767565	0.878043	1.64154	0.125147	0.00715413	0.862343	5.12515	0.00442801	0.0390463	MAML3	mastermind like transcriptional coactivator 3	protein_coding	55534
ENSG00000016402	0.165941	0.0355401	0.0457662	0	0	-3.77281	5.12423	0.0134068	0.0686097	IL20RA	interleukin 20 receptor subunit alpha	protein_coding	53832
ENSG00000280987	0.0705765	0.0462917	0.032889	0	0	-3.78636	5.1229	0.00942963	0.0565412	MATR3	matrin 3	protein_coding	9782
ENSG00000264070	1.98528	0.853223	0.761265	0.090397	0	-1.90474	5.12288	0.0142364	0.0708232	DND1P1	DND microRNA-mediated repression inhibitor 1 pseudogene 1	processed_pseudogene	NA
ENSG00000271447	0.0686581	0.102933	0.109697	0	0	-3.89856	5.11629	0.00875046	0.0542581	MMP28	matrix metallopeptidase 28	protein_coding	79148
ENSG00000114861	1.08573	1.56766	1.83678	0.0916958	0.0191291	3.7004	5.11268	0.000143749	0.015237	FOXP1	forkhead box P1	protein_coding	27086
ENSG00000260088	0.571307	0.571008	0.23327	0	0	-3.76014	5.10676	0.0111302	0.061708	AL445483.1		lincRNA	101929224
ENSG00000227392	0.124698	0.317814	0.285569	0	0	-3.92708	5.09714	0.0102303	0.0589241	HPN-AS1	HPN antisense RNA 1	antisense	100128675
ENSG00000234503	0.25352	0.298636	0.453279	0	0	-3.93335	5.09687	0.00931566	0.0562214	AP000550.2	novel transcript	lincRNA	NA
ENSG00000227582	0.0564784	0.25402	0.265699	0	0	-3.98175	5.09608	0.0139931	0.0701441	ADGRF5P1	adhesion G protein-coupled receptor F5 pseudogene 1	transcribed_processed_pseudogene	NA
ENSG00000211651	5.46236	7.19935	6.2818	1.84491	0	-0.487302	5.08475	0.0161316	0.0761649	IGLV1-44	immunoglobulin lambda variable 1-44	IG_V_gene	NA
ENSG00000224144	0.426885	1.10932	1.84153	0.129584	0	-1.99667	5.08294	0.0200793	0.0860856	ASH2LP1	ASH2L pseudogene 1	processed_pseudogene	NA
ENSG00000265380	0	1.24943	1.41223	0	0	-4.17597	5.07833	0.0669004	0.183224	AC079070.1	novel transcript	lincRNA	NA
ENSG00000102445	91.8195	81.2782	134.286	3.80779	2.19941	7.21044	5.07799	1.72e-06	0.0145248	RUBCNL	RUN and cysteine rich domain containing beclin 1 interacting protein like	protein_coding	80183
ENSG00000233064	0.545637	0.460141	0.871782	0	0	-3.94635	5.07773	0.00975686	0.0576276	AL136307.1	novel transcript	lincRNA	NA
ENSG00000212402	2.09195	1.4636	1.00271	0	0	-3.8147	5.07723	0.00984827	0.0578384	SNORA74B	small nucleolar RNA, H/ACA box 74B	snoRNA	677841
ENSG00000267472	0.622014	0.341929	0.342313	0	0	-3.8424	5.077	0.00951053	0.0567328	ARHGAP27P2	Rho GTPase activating protein 27 pseudogene 2	processed_pseudogene	NA
ENSG00000178026	0.56523	3.07644	2.90776	0.027975	0.117276	0.623631	5.07235	0.012058	0.0643905	LRRC75B	leucine rich repeat containing 75B	protein_coding	388886
ENSG00000282909	0.122948	0.157993	0.201115	0	0	-3.93467	5.07118	0.00926545	0.0561125	AC007241.1	family with sequence similarity 166, member A (FAM166A) pseudogene	transcribed_unprocessed_pseudogene	NA
ENSG00000168852	0.0586139	0.087875	0.280948	0	0	-4.04595	5.07033	0.0152523	0.0735105	TPTE2P5	transmembrane phosphoinositide 3-phosphatase and tensin homolog 2 pseudogene 5	transcribed_unprocessed_pseudogene	NA
ENSG00000146674	1.14066	1.01595	0.602592	0.006981	0.0658474	-0.054407	5.06962	0.0043832	0.0388855	IGFBP3	insulin like growth factor binding protein 3	protein_coding	3486
ENSG00000188613	0.0628053	0.219704	0.327054	0	0.0166508	-2.47525	5.06897	0.0218655	0.0907765	NANOS1	nanos C2HC-type zinc finger 1	protein_coding	340719
ENSG00000225039	0.75086	1.1257	1.94947	0	0.0746499	-2.84201	5.06808	0.012561	0.0661683	LINC01058	long intergenic non-protein coding RNA 1058	lincRNA	NA
ENSG00000101210	0.199822	0.175466	0.0820957	0	0.00681123	-2.61043	5.06662	0.0131209	0.0676886	EEF1A2	eukaryotic translation elongation factor 1 alpha 2	protein_coding	1917
ENSG00000111249	0.692739	0.326956	1.44549	0.498596	0	0.447321	5.06524	0.0491642	0.149549	CUX2	cut like homeobox 2	protein_coding	23316
ENSG00000165996	0.537821	0.354123	0.443194	0.0744598	0	-1.27253	5.06466	0.0126603	0.066384	HACD1	3-hydroxyacyl-CoA dehydratase 1	protein_coding	9200
ENSG00000130222	0.678538	0.286109	0.485596	0	0.0252974	-2.73573	5.06271	0.0113862	0.0622183	GADD45G	growth arrest and DNA damage inducible gamma	protein_coding	10912
ENSG00000280381	0.0352542	0.0339774	0.0670556	0	0	-3.9708	5.05948	0.0103275	0.0592432	AC026362.2	novel transcript	TEC	NA
ENSG00000020181	0.639169	0.693394	0.701956	0.336681	0	0.227151	5.05814	0.0233065	0.0943968	ADGRA2	adhesion G protein-coupled receptor A2	protein_coding	25960
ENSG00000234425	0.132435	0.827288	0.481968	0	0	-3.96244	5.0559	0.0150646	0.0730109	AL138930.1	novel transcript	antisense	NA
ENSG00000054179	0.0319394	0.199517	0.116236	0	0	-3.96244	5.0559	0.0150646	0.0730109	ENTPD2	ectonucleoside triphosphate diphosphohydrolase 2	protein_coding	954
ENSG00000259804	1.24726	1.47255	0.846933	0	0.111601	-1.99172	5.05518	0.0128246	0.0666591	AC027682.1	uncharacterized LOC107984813	antisense	107984813
ENSG00000198429	0.612097	0.344125	0.871001	0.119758	0	-1.22882	5.05242	0.0178621	0.0805215	ZNF69	zinc finger protein 69	protein_coding	7620
ENSG00000079102	0.0352084	0.03726	0.0954105	0	0.00494173	-2.46287	5.04717	0.0169937	0.0782739	RUNX1T1	RUNX1 translocation partner 1	protein_coding	862
ENSG00000272103	0	0.112721	0.627336	0	0	-4.29295	5.04668	0.0760415	0.198657	AC026741.1	novel transcript	lincRNA	NA
ENSG00000280119	0.309199	0.992711	1.48982	0.0332052	0.0208802	-0.0193912	5.04666	0.00862822	0.0538105	AC093642.2	TEC	TEC	285097
ENSG00000279464	0.125449	0.22227	0.0637743	0	0	-3.79786	5.04562	0.0131891	0.0678707	AC096720.2	tec	TEC	NA
ENSG00000237686	0.158718	0.329474	0.0520183	0	0	-3.73559	5.04507	0.0197989	0.0852939	AL109615.3		antisense	101929705
ENSG00000235078	0.0863412	0.431481	0.352539	0	0	-3.9926	5.043	0.0144329	0.0713602	AC231981.1	novel transcript, antisense to ADI1	antisense	NA
ENSG00000270147	0.200229	0.337711	0.853101	0	0	-4.04759	5.0372	0.0142357	0.0708232	AC068620.2	novel transcript	lincRNA	NA
ENSG00000227517	0.05374	0.0553904	0.0715517	0	0	-3.94323	5.03357	0.009385	0.0563647	LINC01483	long intergenic non-protein coding RNA 1483	lincRNA	NA
ENSG00000176842	0.108384	0.0517018	0.115446	0	0	-3.95217	5.03149	0.0108113	0.0608774	IRX5	iroquois homeobox 5	protein_coding	10265
ENSG00000272892	0.160577	0.292326	0.201582	0	0	-3.91296	5.03106	0.00978142	0.0576625	AL133551.1	novel transcript	lincRNA	NA
ENSG00000272354	0.521874	0.558859	0.893373	0	0	-3.97201	5.02983	0.0100336	0.0583315	AC092354.1	novel transcript	lincRNA	NA
ENSG00000173762	0.409976	0.169027	0.180134	0.0116673	0	-2.69163	5.02124	0.0123159	0.0653348	CD7	CD7 molecule	protein_coding	924
ENSG00000228043	0.234846	0.352086	0.125074	0	0	-3.83195	5.01236	0.0122561	0.0651852	AC114763.1	novel transcript	lincRNA	NA
ENSG00000183579	0.390229	0.283472	0.279602	0	0.0791923	-0.880143	5.01196	0.0160955	0.0760918	ZNRF3	zinc and ring finger 3	protein_coding	84133
ENSG00000184160	0.0257293	0.173582	0.19184	0	0	-4.0631	5.00809	0.0190609	0.0834143	ADRA2C	adrenoceptor alpha 2C	protein_coding	152
ENSG00000234084	0.0485825	1.20179	0.659785	0	0	-4.0659	5.0044	0.0308458	0.111688	AL049552.1	novel transcript	antisense	NA
ENSG00000201737	0	2.13906	6.34717	0	0	-4.27659	5.00176	0.070513	0.189362	RNU1-133P	RNA, U1 small nuclear 133, pseudogene	snRNA	NA
ENSG00000239998	3.32256	3.28809	2.76313	0.226694	0.0375134	2.04105	5.00095	0.00049955	0.0172526	LILRA2	leukocyte immunoglobulin like receptor A2	protein_coding	11027
ENSG00000267702	0.133011	0.164515	0.279813	0.0189265	0	-2.29513	4.99926	0.0143096	0.0710158	AP005131.6	novel transcript, sense intronic C18orf1	sense_intronic	NA
ENSG00000282772	0.333716	0.523053	0.169651	0	0	-3.83253	4.99893	0.0130126	0.0672231	AL358790.1	novel transcript, antisense to C10orf32	antisense	NA
ENSG00000231416	1.36326	5.0457	0.657977	0	0.0508255	-2.96843	4.99875	0.0271191	0.103106	AL358472.1	ribosomal protein L34 (RPL34) pseudogene	processed_pseudogene	NA
ENSG00000261096	0.100634	0.0419089	0.166741	0	0	-4.0279	4.99508	0.0142773	0.0709502	AC073476.3	novel transcript	sense_overlapping	NA
ENSG00000216331	0.244182	0.988421	0.364128	0	0	-3.91867	4.99425	0.0136718	0.0692548	HIST1H1PS1	histone cluster 1 H1 pseudogene 1	unprocessed_pseudogene	NA
ENSG00000127364	0.0353643	0.0706917	0.232289	0	0	-4.11061	4.99388	0.0185965	0.0821467	TAS2R4	taste 2 receptor member 4	protein_coding	50832
ENSG00000263818	0.047045	0.0705307	0.0626378	0	0	-3.95048	4.99386	0.00985949	0.0578469	RDM1P5	RDM1 pseudogene 5	transcribed_processed_pseudogene	100131347
ENSG00000066382	0.126533	0.0692148	0.0537286	0	0.00407993	-2.68802	4.99252	0.0127073	0.066423	MPPED2	metallophosphoesterase domain containing 2	protein_coding	744
ENSG00000133878	0.122948	0.870426	0.392875	0	0.0325957	-2.41396	4.98692	0.0252288	0.0991299	DUSP26	dual specificity phosphatase 26	protein_coding	78986
ENSG00000224023	0.0980144	0.061227	0.0696003	0	0	-3.9217	4.98565	0.0100601	0.0584287	FLJ37035	uncharacterized LOC399821	lincRNA	399821
ENSG00000258599	0.290991	0.727097	0.387438	0	0	-3.93566	4.98074	0.0113531	0.0621286	AL355922.2	coiled-coil domain containing 107 (CCDC107) pseudogene	processed_pseudogene	NA
ENSG00000213203	0.225599	0.0563703	0.0231055	0	0	-3.73084	4.98034	0.0255638	0.0997698	GIMAP1	GTPase, IMAP family member 1	protein_coding	170575
ENSG00000225850	0.348225	0.234929	0.343095	0	0	-3.9596	4.97933	0.0101384	0.0587583	AL355490.1	novel transcript	bidirectional_promoter_lncRNA	NA
ENSG00000268745	1.64895	5.25328	4.39096	0	0	-4.0056	4.97539	0.0125573	0.0661683	AL365205.2	novel transcript, antisense to USP49	antisense	NA
ENSG00000111087	0.200039	0.179941	0.174009	0.0151809	0	-2.3509	4.97302	0.011539	0.0627055	GLI1	GLI family zinc finger 1	protein_coding	2735
ENSG00000157999	0.133805	0.250753	0.207846	0	0	-3.97253	4.96959	0.0105641	0.060191	ANKRD61	ankyrin repeat domain 61	protein_coding	100310846
ENSG00000243290	0.140865	1.10873	0.900257	0	0	-4.06379	4.96716	0.0194531	0.0844713	IGKV1-12	immunoglobulin kappa variable 1-12	IG_V_gene	NA
ENSG00000231439	0.345747	1.07657	0.446178	0.0302753	0	-2.76667	4.96441	0.0145285	0.0716144	WASIR2	WASH and IL9R antisense RNA 2	lincRNA	100132169
ENSG00000258725	0.0779103	0.175207	0.157674	0	0	-3.99733	4.96404	0.0113046	0.0620501	PRC1-AS1	PRC1 antisense RNA 1	antisense	100507118
ENSG00000188385	0.0184228	0.0469536	0.0343404	0	0	-3.98572	4.95898	0.0115612	0.062786	JAKMIP3	Janus kinase and microtubule interacting protein 3	protein_coding	282973
ENSG00000231901	0.807325	0.537935	0.226925	0	0	-3.82556	4.95775	0.0146587	0.0719004	AL354754.1	novel transcript	lincRNA	NA
ENSG00000230294	0.195346	0.0522974	0.156055	0	0	-3.98805	4.95662	0.0140441	0.0702845	LINC02370	long intergenic non-protein coding RNA 2370	lincRNA	NA
ENSG00000243836	10.186	1.30362	1.3121	0.70702	0	-0.301095	4.95508	0.0614356	0.173713	WDR86-AS1	WDR86 antisense RNA 1	processed_transcript	100131176
ENSG00000279130	0.485404	0.409346	0.646288	0	0	-3.99836	4.95493	0.0105792	0.0602225	AC091925.1	TEC	TEC	NA
ENSG00000260259	0.388795	0.349733	0.310595	0	0	-3.94003	4.95128	0.0101512	0.0588143	LINC02166	long intergenic non-protein coding RNA 2166	lincRNA	NA
ENSG00000230325	0.226981	0.680586	0.604424	0	0	-4.02257	4.95102	0.0127148	0.0664252	AL359921.1	novel transcript	antisense	NA
ENSG00000183960	0.0091191	0.0375966	0.0837768	0	0	-4.14052	4.94775	0.0213305	0.0894951	KCNH8	potassium voltage-gated channel subfamily H member 8	protein_coding	131096
ENSG00000174236	0.234034	0.116956	0.325452	0	0	-4.02976	4.9466	0.0127455	0.0664918	REP15	RAB15 effector protein	protein_coding	387849
ENSG00000273669	0.718772	0.665573	1.0133	0	0.0504422	-2.85794	4.94395	0.0116224	0.0630074	AC015819.1	novel transcript	lincRNA	NA
ENSG00000066056	1.93888	1.11124	1.20656	0.00476698	0.324739	1.2178	4.94057	0.00821604	0.0522547	TIE1	tyrosine kinase with immunoglobulin like and EGF like domains 1	protein_coding	7075
ENSG00000213853	0.646301	1.99333	2.78019	0.0732052	0.0421971	1.83541	4.9392	0.00460049	0.0398509	EMP2	epithelial membrane protein 2	protein_coding	2013
ENSG00000244151	0.068371	0.170838	0.35806	0	0	-4.11451	4.92998	0.0166911	0.0776062	AC010973.2	novel transcript	antisense	NA
ENSG00000205054	0.0646646	0.0581678	0.0499364	0	0	-3.94965	4.92882	0.0104641	0.0598165	LINC01121	long intergenic non-protein coding RNA 1121	processed_transcript	400952
ENSG00000151882	0.229263	0	0.169951	0	0	-4.14895	4.90786	0.0991504	0.234666	CCL28	C-C motif chemokine ligand 28	protein_coding	56477
ENSG00000182557	1.3473	0.297503	0.411612	0.0832232	0	-1.46223	4.89565	0.0256352	0.0998587	SPNS3	sphingolipid transporter 3 (putative)	protein_coding	201305
ENSG00000272255	1.23899	1.04485	1.20974	0	0.0923844	-2.5992	4.89545	0.012287	0.0652747	AC113361.1	novel transcript	lincRNA	NA
ENSG00000277526	0.113952	0.170838	0.416147	0	0.00971056	-3.34495	4.89524	0.0166658	0.0775426	AC245123.1		lincRNA	101927815
ENSG00000279443	0.296066	0.43378	0.329691	0	0.0321106	-2.40619	4.89481	0.0134491	0.0687507	AL513497.1	TEC	TEC	NA
ENSG00000164867	0.0517979	0.0317685	0.0388718	0	0	-3.98365	4.8942	0.0111924	0.0617665	NOS3	nitric oxide synthase 3	protein_coding	4846
ENSG00000213239	1.90284	2.0526	1.0752	0.158494	0	-2.04911	4.89223	0.0156797	0.0748274	NPM1P32	nucleophosmin 1 pseudogene 32	processed_pseudogene	NA
ENSG00000198312	0.316747	0.356154	0.202431	0	0	-3.94116	4.89055	0.011753	0.063405	BMS1P9	BMS1, ribosome biogenesis factor pseudogene 9	unprocessed_pseudogene	NA
ENSG00000235492	1.27034	0.698321	0.124035	0	0	-3.74418	4.89039	0.0325495	0.115575	LINC01221	long intergenic non-protein coding RNA 1221	lincRNA	104266961
ENSG00000119411	3.15196	2.26392	1.43293	0.0682132	0.0571922	0.329343	4.89036	0.00262627	0.0307591	BSPRY	B-box and SPRY domain containing	protein_coding	54836
ENSG00000279601	0.123737	0.0674578	0.0988494	0	0	-3.99799	4.89035	0.0115255	0.0627055	AC005052.1	TEC	TEC	NA
ENSG00000275263	0.940101	0.768772	0.591709	0	0	-3.95434	4.88897	0.0113257	0.0620887	AC135048.3	novel transcript	lincRNA	NA
ENSG00000010319	0.139853	0.0377406	0.029793	0	0	-3.87783	4.88542	0.0176871	0.0800095	SEMA3G	semaphorin 3G	protein_coding	56920
ENSG00000282419	0.0130625	0.0734382	0.0904382	0	0	-4.13533	4.88327	0.0200271	0.0860018	TEX13D	TEX13 family member D	protein_coding	100132015
ENSG00000214244	0.0942784	0.25913	0.435158	0	0	-4.12438	4.8832	0.0163097	0.0767324	SETP21	SET pseudogene 21	processed_pseudogene	NA
ENSG00000257918	0.0693006	0.259742	0.608981	0	0	-4.1795	4.87867	0.0221506	0.0915138	AC079385.3	novel transcript, antisense to RFX4	antisense	NA
ENSG00000223476	0.162977	0.733015	1.28027	0	0	-4.16129	4.87718	0.0208892	0.0883289	VN1R42P	vomeronasal 1 receptor 42 pseudogene	processed_pseudogene	NA
ENSG00000139832	0.923324	1.56422	1.76535	0.441445	0	-0.856609	4.87236	0.0208513	0.0882491	RAB20	RAB20, member RAS oncogene family	protein_coding	55647
ENSG00000137831	1.48915	1.61537	2.70881	0.620499	0.00606349	2.42824	4.86998	0.0102761	0.0590948	UACA	uveal autoantigen with coiled-coil domains and ankyrin repeats	protein_coding	55075
ENSG00000270100	0.247706	0.557048	0.296826	0	0	-3.99516	4.86949	0.0125581	0.0661683	AC012065.4	novel transcript	lincRNA	NA
ENSG00000075461	2.57929	1.59774	3.4673	0.0377635	0.197889	1.13376	4.86781	0.00221397	0.0285935	CACNG4	calcium voltage-gated channel auxiliary subunit gamma 4	protein_coding	27092
ENSG00000167618	0.494072	0.448332	0.0900187	0	0	-3.81443	4.86708	0.023929	0.0958502	LAIR2	leukocyte associated immunoglobulin like receptor 2	protein_coding	3904
ENSG00000234311	0.304396	0.331895	0.154746	0	0	-3.93456	4.85992	0.0132006	0.067911	AL451069.3	novel transcript	antisense	NA
ENSG00000271833	0.133911	0.368064	0.594318	0	0	-4.13558	4.8568	0.0164401	0.0771506	AL445222.1	novel transcript	sense_intronic	NA
ENSG00000279312	0.223206	0.895641	1.91948	0	0.313285	-1.11605	4.85485	0.0489007	0.149114	AL136164.4	TEC	TEC	NA
ENSG00000232977	0.0600811	0.160847	0.0457111	0	0	-3.94603	4.85214	0.0159666	0.0756179	LINC00327	long intergenic non-protein coding RNA 327	lincRNA	100506697
ENSG00000239374	1.2264	1.40087	0.886425	0.0664795	0	-2.8102	4.84966	0.0125613	0.0661683	AC090013.1	ribosomal protein L21 (RPL21) pseudogene	processed_pseudogene	NA
ENSG00000163794	0.105782	0.449337	0.3568	0	0	-4.09272	4.8489	0.0159899	0.0756889	UCN	urocortin	protein_coding	7349
ENSG00000225218	0.295075	0.737302	1.36197	0	0	-4.15062	4.84474	0.0169847	0.0782739	AP001628.1	novel transcript	lincRNA	NA
ENSG00000213071	0.0826383	0.0353979	0.0424395	0	0	-3.98805	4.84055	0.0130481	0.0673881	LPAL2	lipoprotein(a) like 2, pseudogene	transcribed_unprocessed_pseudogene	80350
ENSG00000280149	0.51478	0.245562	0.41124	0	0	-4.0341	4.8391	0.0126477	0.066384	AC004877.2	TEC	TEC	NA
ENSG00000253409	0	2.18003	1.50583	0	0	-4.26753	4.8391	0.0690888	0.186945	TRBV7-4	T cell receptor beta variable 7-4 (gene/pseudogene)	TR_V_gene	NA
ENSG00000240382	0.964067	0.667083	0.434449	0	0	-3.95529	4.83585	0.0131642	0.0678326	IGKV1-17	immunoglobulin kappa variable 1-17	IG_V_gene	NA
ENSG00000197977	0.792501	0.18926	0.775037	0.159671	0	-0.922423	4.83416	0.0359473	0.122935	ELOVL2	ELOVL fatty acid elongase 2	protein_coding	54898
ENSG00000184612	15.466	16.9443	2.28691	0.846423	0.0443543	0.560178	4.83236	0.0574969	0.166174	RPL7P26	ribosomal protein L7 pseudogene 26	processed_pseudogene	NA
ENSG00000226659	2.48445	1.82723	1.07351	0.0266807	0.055925	-1.97396	4.83227	0.010867	0.061054	AC021028.1		antisense	101929574
ENSG00000236829	0.122358	0.110064	0.081456	0	0	-3.99169	4.83099	0.0120382	0.0643905	Z97634.1		transcribed_processed_pseudogene	100134368
ENSG00000243491	0.143976	0.0215851	0.260706	0	0	-4.17095	4.83036	0.0293558	0.10828	AC082651.3	novel transcript	lincRNA	NA
ENSG00000265936	0.972212	1.82195	1.20815	0	0	-4.0359	4.82155	0.0125209	0.0660613	AC091042.1	ribosomal protein L10a (RPL10A) pseudogene	processed_pseudogene	NA
ENSG00000272908	0.185171	0.576579	0.421023	0	0.0424837	-2.37673	4.81814	0.0195383	0.084663	AC006033.2	novel transcript	lincRNA	NA
ENSG00000115255	0.148803	0.0514817	0.097537	0	0	-4.03787	4.81802	0.0140938	0.0704158	REEP6	receptor accessory protein 6	protein_coding	92840
ENSG00000174586	0.086319	0.258822	0.275829	0	0.0257453	-2.30958	4.81778	0.0214817	0.089799	ZNF497	zinc finger protein 497	protein_coding	162968
ENSG00000203943	3.32653	1.2468	1.5491	0.0369437	0.0967964	0.725808	4.81643	0.00296326	0.0325916	SAMD13	sterile alpha motif domain containing 13	protein_coding	148418
ENSG00000259274	0.25836	0.629425	0.636386	0	0	-4.10268	4.81564	0.0139704	0.0701204	AC107241.1	novel transcript, antisense to RORA	antisense	NA
ENSG00000237293	0.166858	0.500312	1.5107	0	0	-4.23192	4.80869	0.0243633	0.0967471	AC007099.2	novel transcript	antisense	NA
ENSG00000267009	0.210655	0.891055	1.2421	0	0.179512	-1.57204	4.80717	0.0354586	0.121848	AC007780.1	novel transcript	processed_transcript	NA
ENSG00000227953	0.126651	0.300639	0.442182	0	0.0587606	-1.77368	4.80701	0.0242997	0.0966672	LINC01341	long intergenic non-protein coding RNA 1341	processed_transcript	NA
ENSG00000230082	0.18262	0.889806	0.291777	0	0	-4.0309	4.80653	0.0178479	0.0804784	PRRT3-AS1	PRRT3 antisense RNA 1	antisense	100874032
ENSG00000262050	1.32884	0.664071	0.252753	0	0	-3.88572	4.80638	0.0206351	0.0875542	AC005696.1		antisense	105371592
ENSG00000125245	25.9018	14.0197	21.4628	1.02855	0.473252	3.314	4.80578	0.000138964	0.015237	GPR18	G protein-coupled receptor 18	protein_coding	2841
ENSG00000105472	16.0483	2.97531	4.75622	0.401864	0.0910637	1.18822	4.80535	0.0107883	0.0608576	CLEC11A	C-type lectin domain containing 11A	protein_coding	6320
ENSG00000259238	0.767048	0.209086	0.798456	0	0	-4.10612	4.80406	0.0174689	0.0794842	AC092755.2	novel transcript, antisense to BNIP2	antisense	NA
ENSG00000167281	0.0141963	0.0489518	0.0173895	0	0	-4.01969	4.80152	0.0160793	0.0760416	RBFOX3	RNA binding fox-1 homolog 3	protein_coding	146713
ENSG00000223821	2.80321	1.81735	1.17013	0.129365	0	-2.54763	4.80056	0.0165182	0.0772923	AL603910.1	novel transcript	antisense	NA
ENSG00000247950	0.26036	0.260224	0.202215	0	0.0194136	-2.61661	4.79575	0.0139558	0.0701004	SEC24B-AS1	SEC24B antisense RNA 1	antisense	100533182
ENSG00000144218	9.72992	8.75862	15.7849	0.543653	0.277008	5.20451	4.79425	1.64e-05	0.0145248	AFF3	AF4/FMR2 family member 3	protein_coding	3899
ENSG00000167103	0.0587323	0.0503157	0.080433	0	0	-4.09657	4.79287	0.0127917	0.0665696	PIP5KL1	phosphatidylinositol-4-phosphate 5-kinase like 1	protein_coding	138429
ENSG00000229251	0.943247	1.72347	1.12244	0	0.228581	-1.68605	4.79161	0.0176391	0.0799199	HNRNPA1P8	heterogeneous nuclear ribonucleoprotein A1 pseudogene 8	processed_pseudogene	NA
ENSG00000140450	0.289133	0.149651	0.405129	0.0509371	0	-1.76579	4.78253	0.0214283	0.0896765	ARRDC4	arrestin domain containing 4	protein_coding	91947
ENSG00000226337	0.580308	0.108751	0.0600948	0	0	-3.87426	4.77742	0.0294428	0.108493	AL353616.2		lincRNA	NA
ENSG00000117148	0.22558	0.462198	0.0360417	0	0	-3.81798	4.77543	0.0412618	0.133341	ACTL8	actin like 8	protein_coding	81569
ENSG00000261305	0.28148	0.843999	0.824504	0.0188483	0.0197538	-1.84902	4.77104	0.0110753	0.0615559	AC005586.2	novel transcript, overlapping LRRC61	sense_overlapping	NA
ENSG00000164221	176.392	81.8866	141.581	3.9342	5.53149	6.79946	4.76729	5.33e-06	0.0145248	CCDC112	coiled-coil domain containing 112	protein_coding	153733
ENSG00000126822	0.0611952	0.0476368	0.09652	0.00937746	0	-2.19588	4.76328	0.0179423	0.0807271	PLEKHG3	pleckstrin homology and RhoGEF domain containing G3	protein_coding	26030
ENSG00000267199	0.0671366	0.21679	0.331425	0	0.040048	-1.88424	4.76285	0.0303962	0.110709	AP001029.2	novel transcript, antisense SPIRE1	antisense	NA
ENSG00000250536	1.30669	0.498992	0.137869	0	0.0147068	-3.0266	4.7628	0.0372919	0.125367	ABHD17AP3	abhydrolase domain containing 17A pseudogene 3	unprocessed_pseudogene	NA
ENSG00000234917	0.606352	0.559417	1.14267	0.0530951	0	-3.00289	4.76264	0.0156912	0.0748479	AC098484.2	novel transcript	lincRNA	NA
ENSG00000245498	0.0519755	0.0822515	0.090732	0	0.00344491	-3.33079	4.76159	0.0134545	0.0687532	AP000866.1		antisense	100507283
ENSG00000202408	1.25785	1.21229	1.53121	0	0	-4.09797	4.76074	0.0127838	0.0665606	RNU1-122P	RNA, U1 small nuclear 122, pseudogene	snRNA	NA
ENSG00000232876	0.0709674	0.319186	0.462996	0	0	-4.21438	4.7524	0.0214921	0.089799	AL353596.1	novel transcript	antisense	NA
ENSG00000197321	0.0846295	0.135336	0.274938	0.0481687	0	-1.25533	4.75075	0.0284464	0.10645	SVIL	supervillin	protein_coding	6840
ENSG00000272746	1.00934	0.447087	0.171039	0	0	-3.91246	4.75023	0.0229603	0.0936079	AP005131.7	novel transcript, sense intronic to LDLRAD4	sense_intronic	NA
ENSG00000167800	0.108652	0.135744	0.154308	0	0	-4.11038	4.74987	0.0130663	0.0674633	TBX10	T-box 10	protein_coding	347853
ENSG00000258498	0	0.0487543	0.154542	0	0	-4.40959	4.7497	0.0729928	0.193667	DIO3OS	DIO3 opposite strand upstream RNA	lincRNA	64150
ENSG00000157890	1.11524	0.966415	1.87299	0.0649372	0.0374313	1.77351	4.74966	0.000831732	0.0200392	MEGF11	multiple EGF like domains 11	protein_coding	84465
ENSG00000149922	0.0714877	0.113874	0.0475909	0	0	-4.01855	4.74591	0.0150276	0.0730095	TBX6	T-box 6	protein_coding	6911
ENSG00000272498	0.546726	0.0745146	0.754404	0	0	-4.19521	4.74589	0.029182	0.107791	AC090948.2	novel transcript, antisense to RFTN1	antisense	NA
ENSG00000224349	0.562249	0.782723	0.534716	0	0	-4.06657	4.74218	0.013272	0.0680893	AL365226.1	novel transcript	antisense	105377849
ENSG00000150281	0.101077	0.757684	0.497941	0.0383536	0	-2.61538	4.73988	0.0321604	0.1149	CTF1	cardiotrophin 1	protein_coding	1489
ENSG00000160593	11.491	3.67307	5.93815	0.451506	0.116839	3.85027	4.73833	0.000718429	0.0188458	JAML	junction adhesion molecule like	protein_coding	120425
ENSG00000254438	0.0819652	0.614418	0.381962	0	0	-4.16756	4.73599	0.022002	0.0910822	AC022240.1		lincRNA	101928132
ENSG00000211677	527.453	432.133	280.247	75.0787	3.00409	5.63701	4.73357	0.00200844	0.0275301	IGLC2	immunoglobulin lambda constant 2	IG_C_gene	NA
ENSG00000275793	0.0964249	0.0240937	0.0244542	0	0	-3.99527	4.73316	0.019292	0.0840672	RIMBP3	RIMS binding protein 3	protein_coding	85376
ENSG00000211978	323.367	256.645	204.075	12.8181	7.19878	4.34893	4.73115	2.19e-05	0.0145248	IGHV5-78	immunoglobulin heavy variable 5-78 (pseudogene)	IG_V_pseudogene	NA
ENSG00000138039	0	0.0966796	0.117965	0	0	-4.35991	4.73076	0.0689319	0.186711	LHCGR	luteinizing hormone/choriogonadotropin receptor	protein_coding	3973
ENSG00000274528	0.194218	0.218381	0.284449	0	0	-4.13052	4.72883	0.0135159	0.0689021	AC090970.2	novel transcript	sense_intronic	NA
ENSG00000271966	0.0503722	0.245436	0.301804	0	0	-4.21649	4.72799	0.0214351	0.0896765	AC021321.1	novel transcript	lincRNA	NA
ENSG00000255819	0.0216297	0.10539	0.129594	0	0	-4.21649	4.72799	0.0214351	0.0896765	KLRC4-KLRK1	KLRC4-KLRK1 readthrough	protein_coding	NA
ENSG00000186235	0.173633	0.0940022	0.0385304	0	0	-3.9497	4.72788	0.0203824	0.08681	LINC02610	long intergenic non-protein coding RNA 2610	processed_transcript	151174
ENSG00000146839	0.0919501	0.0736802	0.0354614	0.00360934	0	-2.81516	4.72765	0.0180676	0.0809874	ZAN	zonadhesin (gene/pseudogene)	protein_coding	7455
ENSG00000254951	0.119201	0.111693	0.0449677	0	0	-3.98794	4.72739	0.0169045	0.0781403	AC044810.2		sense_overlapping	283299
ENSG00000227191	0.138362	0.497843	0.147377	0	0	-4.04707	4.72732	0.0184781	0.0818276	TRGC2	T cell receptor gamma constant 2	TR_C_gene	NA
ENSG00000260979	4.92367	4.87189	2.22016	0.74731	0	-1.28802	4.72487	0.0239367	0.0958604	AC022167.3	novel transcript	lincRNA	NA
ENSG00000279415	0.0859881	0.322287	0.259507	0	0	-4.15939	4.72443	0.0172479	0.0789133	AC099494.2	novel transcript	TEC	NA
ENSG00000119227	0.558722	0.778748	0.697412	0	0.28121	-0.751108	4.72362	0.0245406	0.0971034	PIGZ	phosphatidylinositol glycan anchor biosynthesis class Z	protein_coding	80235
ENSG00000255949	1.49107	0.894175	0.889403	0.0678939	0	-2.89899	4.71722	0.0146952	0.0719742	RPS6KB2-AS1	RPS6KB2 antisense RNA 1	antisense	NA
ENSG00000212493	0	8.34344	7.68418	0	0	-4.34923	4.71707	0.0692008	0.187084	SNORD19	small nucleolar RNA, C/D box 19	snoRNA	NA
ENSG00000207741	0.288991	2.59956	4.77121	0	0	-4.29449	4.71705	0.0326041	0.115727	MIR590	microRNA 590	miRNA	693175
ENSG00000264290	0	1.17493	1.13976	0	0	-4.35585	4.71064	0.0691833	0.187084	AC104564.3	novel transcript	sense_intronic	NA
ENSG00000154016	34.3657	17.9291	17.3174	5.04277	0.129166	4.19429	4.71011	0.00415186	0.0377823	GRAP	GRB2 related adaptor protein	protein_coding	10750
ENSG00000224287	0.0615279	0.129141	0.0884746	0	0	-4.11365	4.71001	0.0144921	0.0715767	MSL3P1	MSL complex subunit 3 pseudogene 1	transcribed_processed_pseudogene	151507
ENSG00000243175	0.11115	0.283285	0.142071	0	0	-4.09272	4.70975	0.0154871	0.074218	RPSAP36	ribosomal protein SA pseudogene 36	transcribed_processed_pseudogene	NA
ENSG00000141527	0.0134029	0.0301407	0.0294445	0	0	-4.15743	4.70772	0.0152147	0.0733868	CARD14	caspase recruitment domain family member 14	protein_coding	79092
ENSG00000274209	0.0994367	0.0542099	0.0601792	0	0	-4.07672	4.70727	0.0143042	0.0710158	ANTXRL	ANTXR like	protein_coding	195977
ENSG00000101082	1.26078	0.312491	0.0920557	0.0231485	0	-2.21071	4.70706	0.0654711	0.18085	SLA2	Src like adaptor 2	protein_coding	84174
ENSG00000206228	0.407875	1.08401	0.780034	0	0.0663555	-2.74389	4.70377	0.0184387	0.0817313	HNRNPA1P4	heterogeneous nuclear ribonucleoprotein A1 pseudogene 4	processed_pseudogene	NA
ENSG00000272800	0.3368	0.64088	0.710589	0	0.0618173	-2.59653	4.70325	0.0187134	0.0824563	AC021851.1	novel transcript	lincRNA	NA
ENSG00000226439	17.5026	26.4493	6.98184	0.396892	0.540748	0.5991	4.70268	0.00984272	0.0578384	AC108161.1	ribosomal protein S12 (RPS12) pseudogene	processed_pseudogene	NA
ENSG00000185482	3.34352	2.16547	2.34694	0.0761216	0.11169	0.535075	4.70183	0.00129593	0.0234145	STAC3	SH3 and cysteine rich domain 3	protein_coding	246329
ENSG00000145911	9.91728	6.71521	7.90784	0.278164	0.341032	3.73528	4.70127	2.93e-05	0.0145248	N4BP3	NEDD4 binding protein 3	protein_coding	23138
ENSG00000243355	0.113033	0.677842	2.31765	0	0	-4.3437	4.69737	0.0368138	0.124441	AC012123.2	ribosomal protein S27 (RPS27) pseudogene	processed_pseudogene	NA
ENSG00000188483	0.0517007	0.0620084	0.101878	0	0	-4.17827	4.69688	0.0150248	0.0730095	IER5L	immediate early response 5 like	protein_coding	389792
ENSG00000204136	0.292715	0.238096	0.155893	0	0.0334357	-1.9201	4.69573	0.019359	0.0842797	GGTA1P	glycoprotein, alpha-galactosyltransferase 1 pseudogene	transcribed_unitary_pseudogene	2681
ENSG00000235236	0.424729	0.286542	0.271441	0	0	-4.08242	4.69319	0.0141723	0.070599	AC137630.2	novel transcript	antisense	NA
ENSG00000178623	0.00550837	0.066066	0.0733408	0	0	-4.27589	4.69122	0.0316593	0.113679	GPR35	G protein-coupled receptor 35	protein_coding	2859
ENSG00000276564	0	0.393504	0.801446	0	0.0139173	-3.36466	4.68982	0.135898	0.287049	AC130650.2	novel transcript	lincRNA	NA
ENSG00000111110	0.238132	1.19004	1.44579	0.0768048	0.0142049	0.624965	4.68716	0.0167924	0.0778386	PPM1H	protein phosphatase, Mg2+/Mn2+ dependent 1H	protein_coding	57460
ENSG00000175170	0.0436411	0.0436183	0.0639161	0	0	-4.16261	4.68269	0.0144167	0.0713564	FAM182B	family with sequence similarity 182 member B	lincRNA	NA
ENSG00000188306	0.0153432	0.126516	0.253315	0	0	-4.31855	4.68141	0.0333659	0.117326	LRRIQ4	leucine rich repeats and IQ motif containing 4	protein_coding	344657
ENSG00000268157	0.510706	0.723123	0.25688	0	0	-4.03211	4.68001	0.0174669	0.0794842	AC010524.1	novel transcript, antisense to TEAD2	antisense	NA
ENSG00000211898	30.8714	65.18	61.5745	2.88649	1.2923	4.53759	4.67778	8.94e-05	0.015237	IGHD	immunoglobulin heavy constant delta	IG_C_gene	NA
ENSG00000163554	0.77944	0.848342	1.52823	0.0410481	0.0430201	1.52301	4.67507	0.00105369	0.0215668	SPTA1	spectrin alpha, erythrocytic 1	protein_coding	6708
ENSG00000279968	0.234147	0.315934	0.286813	0	0.0446952	-2.10952	4.67387	0.0176067	0.079876	GVQW2	GVQW motif containing 2	protein_coding	100507462
ENSG00000095596	0.160345	0.106055	0.0326515	0	0	-3.96574	4.67181	0.0235765	0.0950866	CYP26A1	cytochrome P450 family 26 subfamily A member 1	protein_coding	1592
ENSG00000226409	0.0530242	0.225235	0.136491	0	0	-4.16955	4.66978	0.0185431	0.0820562	AL450332.1	novel transcript	lincRNA	NA
ENSG00000267904	0	0.577283	1.28512	0	0	-4.43012	4.6674	0.0714556	0.191083	AC024075.1	novel transcript, sense intronic C19orf42	sense_intronic	NA
ENSG00000198178	0.108441	0.176125	0.115507	0	0	-4.1194	4.66399	0.0147558	0.0721212	CLEC4C	C-type lectin domain family 4 member C	protein_coding	170482
ENSG00000236200	0.537125	0.500571	0.695823	0	0.138553	-1.67176	4.66266	0.0198634	0.0854924	KDM4A-AS1	KDM4A antisense RNA 1	antisense	NA
ENSG00000242615	0.110872	0.110814	0.157461	0	0	-4.17135	4.66237	0.0146646	0.0719004	AC022415.1	ribosomal protein L17 (RPL17) pseudogene	transcribed_processed_pseudogene	NA
ENSG00000211611	0.966624	0.569321	0.312558	0	0	-4.03124	4.66076	0.0180258	0.0809029	IGKV6-21	immunoglobulin kappa variable 6-21 (non-functional)	IG_V_gene	NA
ENSG00000249274	0.0278649	0.250653	0.422946	0	0	-4.31855	4.66067	0.0328599	0.116279	PDLIM1P4	PDZ and LIM domain 1 pseudogene 4	processed_pseudogene	NA
ENSG00000256274	0.0116655	0.148657	0.142893	0	0	-4.28273	4.6605	0.0319669	0.114363	TAS2R64P	taste 2 receptor member 64 pseudogene	transcribed_unprocessed_pseudogene	NA
ENSG00000241566	0.143754	0.592677	0.861304	0	0	-4.26275	4.66029	0.0224971	0.0925124	IGKV2D-24	immunoglobulin kappa variable 2D-24 (non-functional)	IG_V_gene	NA
ENSG00000227256	0.0729054	0.546505	0.300915	0	0	-4.20206	4.65573	0.0233467	0.0944975	MIS18A-AS1	MIS18A antisense RNA 1	antisense	NA
ENSG00000142910	0.0743135	0.067643	0.0183753	0	0	-3.98498	4.655	0.0230846	0.0937733	TINAGL1	tubulointerstitial nephritis antigen like 1	protein_coding	64129
ENSG00000187824	0.119864	0.0958408	0.0276625	0	0	-3.98271	4.65482	0.0232127	0.0940785	TMEM220	transmembrane protein 220	protein_coding	388335
ENSG00000223356	0.647393	0.194116	0.620616	0	0	-4.18299	4.65235	0.0189855	0.0832795	AL590666.1	novel transcript	antisense	NA
ENSG00000254787	0.798636	0.65853	0.425335	0	0	-4.07872	4.65195	0.0155523	0.0744538	AP001825.1	novel transcript	antisense	NA
ENSG00000185028	0.67719	1.08205	0.683348	0	0.191347	-1.53343	4.64116	0.0213339	0.0894951	LRRC14B	leucine rich repeat containing 14B	protein_coding	389257
ENSG00000188897	0.00932306	0.043679	0.0117925	0	0	-4.10786	4.63889	0.0218787	0.0907765	AC099489.1	vitellogenin	protein_coding	400499
ENSG00000166407	0.182458	0.111904	0.0927558	0	0	-4.09386	4.63877	0.0157953	0.0751129	LMO1	LIM domain only 1	protein_coding	4004
ENSG00000273812	0.538216	0.134484	0.382189	0	0	-4.16618	4.63859	0.0194969	0.0845823	BX640514.2	novel transcript	lincRNA	NA
ENSG00000117643	0.211188	0.0907945	0.148036	0	0.037052	-1.48397	4.63478	0.023851	0.0957336	MAN1C1	mannosidase alpha class 1C member 1	protein_coding	57134
ENSG00000176490	12.532	6.15018	7.55245	0.302162	0.355064	2.99849	4.63345	0.000225517	0.0152998	DIRAS1	DIRAS family GTPase 1	protein_coding	148252
ENSG00000248560	0.0178662	0.120534	0.309242	0	0	-4.36015	4.63126	0.0353791	0.121688	AC008620.2	transmembrane and tetratricopeptide repeat containing 4 (TMTC4) pseudogne	processed_pseudogene	NA
ENSG00000260095	1.55342	1.74668	1.37259	0	0.168479	-2.5479	4.6279	0.0176185	0.0799101	AC106820.3	novel transcript, antisense to CCNF	antisense	NA
ENSG00000285681	0.132644	0.430868	0.376764	0	0	-4.21649	4.62684	0.0183506	0.0815356	AC091576.1	novel transcript, antisense to MC4R	antisense	NA
ENSG00000211664	0.229145	0.973359	0.549169	0	0	-4.18981	4.62283	0.0194095	0.0844326	IGLV2-18	immunoglobulin lambda variable 2-18	IG_V_gene	NA
ENSG00000140403	0.603939	0.357073	0.680662	0.380056	0	-0.0333627	4.6187	0.039931	0.130772	DNAJA4	DnaJ heat shock protein family (Hsp40) member A4	protein_coding	55466
ENSG00000245293	0.0995009	0.101709	0.0361308	0	0	-4.04702	4.61837	0.0197711	0.0852138	AC096564.1		antisense	101929595
ENSG00000240449	0.534408	0.546268	0.194055	0	0	-4.04702	4.61837	0.0197711	0.0852138	AC005586.1	novel transcript	antisense	NA
ENSG00000235054	0.133232	0.119847	0.0638609	0	0	-4.08428	4.61745	0.0169488	0.0782087	LINC01777	long intergenic non-protein coding RNA 1777	lincRNA	284661
ENSG00000258857	1.56666	2.76819	3.45668	0	0.801034	-1.46061	4.61626	0.0256017	0.0998354	AL359397.1	novel transcript	lincRNA	NA
ENSG00000118785	3.10394	179.213	2.0937	0.213101	0.698834	2.7093	4.61313	0.198023	0.365173	SPP1	secreted phosphoprotein 1	protein_coding	6696
ENSG00000105877	0.0140178	0.0170753	0.00886536	0	0	-4.10786	4.60835	0.0165267	0.0772923	DNAH11	dynein axonemal heavy chain 11	protein_coding	8701
ENSG00000254912	0.182918	0.222814	0.115684	0	0	-4.10786	4.60835	0.0165267	0.0772923	AC135983.3	M-phase phosphoprotein 10 (U3 small nucleolar ribonucleoprotein) (MPHOSPH10) pseudogene	unprocessed_pseudogene	NA
ENSG00000226332	0.0823263	0.4937	0.361722	0	0	-4.24693	4.6064	0.0230221	0.0937155	AL354836.1	novel transcript	antisense	NA
ENSG00000273243	0.0592645	0.710803	0.694384	0	0	-4.31239	4.60598	0.0325546	0.115575	Z82243.1	novel transcript	lincRNA	NA
ENSG00000237923	0.491176	0.34189	0.130795	0	0	-4.03924	4.60028	0.0216996	0.0903346	LINC02570	long intergenic non-protein coding RNA 2570	lincRNA	105375014
ENSG00000214760	1.70784	1.23606	0.094092	0	0	-3.85021	4.59736	0.0635589	0.177632	RPL21P1	ribosomal protein L21 pseudogene 1	processed_pseudogene	NA
ENSG00000238363	2.52921	3.47585	0.617375	0	0	-4.00155	4.59718	0.0285791	0.10674	SNORA13	small nucleolar RNA, H/ACA box 13	snoRNA	654322
ENSG00000273747	0.122233	0.366508	0.347192	0	0	-4.23869	4.59475	0.0187379	0.0825024	AC022558.3	novel transcript, antisense to BTBD1	antisense	NA
ENSG00000166257	0	0.0244235	0.0804514	0	0	-4.4928	4.59219	0.075214	0.197281	SCN3B	sodium voltage-gated channel beta subunit 3	protein_coding	55800
ENSG00000149131	0.00778021	0.0933138	0.0890866	0	0	-4.31895	4.5907	0.0327422	0.115973	SERPING1	serpin family G member 1	protein_coding	710
ENSG00000276524	0.141101	0.669881	0.300589	0	0	-4.19191	4.59044	0.0209465	0.0884904	AC010999.2	novel transcript	lincRNA	NA
ENSG00000264739	0.232954	0.0873121	0.0516941	0	0	-4.05109	4.58983	0.0226224	0.0926803	AC093484.2	novel transcript	antisense	NA
ENSG00000136237	6.42727	5.47838	14.393	0.713267	0.146895	4.50501	4.58895	0.000468423	0.016771	RAPGEF5	Rap guanine nucleotide exchange factor 5	protein_coding	9771
ENSG00000137462	0.370752	0.398754	0.429248	0.171264	0	-0.772015	4.5863	0.0264807	0.101721	TLR2	toll like receptor 2	protein_coding	7097
ENSG00000254338	1.68058	3.62816	3.36535	0	0.801994	-1.57975	4.58586	0.0251107	0.0988295	MAFA-AS1	MAFA antisense RNA 1	antisense	104326051
ENSG00000207721	4.23741	2.19905	5.03429	0	0.194437	-3.44178	4.58262	0.0180963	0.0810075	MIR186	microRNA 186	miRNA	406962
ENSG00000260742	0.0294069	0.225947	0.377832	0.0251063	0	-2.56509	4.58077	0.0537184	0.158944	AC009962.1	novel transcript, antisense to SSFA2	antisense	NA
ENSG00000171798	0.0526589	0.123684	0.00560899	0	0	-3.88851	4.58048	0.0647412	0.179771	KNDC1	kinase non-catalytic C-lobe domain containing 1	protein_coding	85442
ENSG00000137841	0.819987	0.960599	0.850054	0.0130246	0.0955519	0.859748	4.57837	0.00195504	0.0273152	PLCB2	phospholipase C beta 2	protein_coding	5330
ENSG00000224635	0	0.178255	0.28309	0	0	-4.45607	4.57676	0.0710783	0.190411	AL391095.1	novel transcript	lincRNA	NA
ENSG00000219642	0.96481	0.749529	1.82645	0	0.575524	-0.92397	4.57195	0.0356899	0.122281	BMPR1AP1	bone morphogenetic protein receptor type 1A pseudogene 1	processed_pseudogene	NA
ENSG00000150938	3.62898	3.07142	7.00451	1.33967	0.0234788	3.10614	4.5703	0.00935928	0.056302	CRIM1	cysteine rich transmembrane BMP regulator 1	protein_coding	51232
ENSG00000199023	7.15713	7.60048	7.46463	1.01841	0	-2.33623	4.56938	0.0183788	0.0815437	MIR339	microRNA 339	miRNA	442907
ENSG00000261087	0.267917	0.810771	1.13621	0	0.372906	-0.874468	4.56847	0.0451311	0.14172	AP003469.4	novel transcript	lincRNA	NA
ENSG00000212663	0.0515296	0.347643	0.809583	0	0	-4.38787	4.56635	0.0355786	0.122035	AC003035.1	novel transcript	lincRNA	NA
ENSG00000249502	0.149505	0.308192	0.27868	0	0	-4.22813	4.56492	0.0172387	0.0789017	AC006160.1	novel transcript	antisense	NA
ENSG00000270277	0.888671	1.06351	1.44892	0.523554	0	-0.792377	4.56456	0.0294823	0.108596	AC009948.2	novel transcript, antisense to titin	antisense	NA
ENSG00000229081	0	0.258942	0.308152	0	0	-4.44653	4.56061	0.0707569	0.189797	LINC01165	long intergenic non-protein coding RNA 1165	antisense	NA
ENSG00000258701	0.846084	0.333806	0.450605	0	0.132816	-1.49192	4.55991	0.0264666	0.101689	LINC00638	long intergenic non-protein coding RNA 638	lincRNA	196872
ENSG00000064225	3.7715	2.69682	3.04972	1.36004	0.0106371	2.45605	4.55835	0.013611	0.0691775	ST3GAL6	ST3 beta-galactoside alpha-2,3-sialyltransferase 6	protein_coding	10402
ENSG00000132938	0.272189	0.0447881	0.287271	0	0.0594017	-1.3628	4.55816	0.0542998	0.160128	MTUS2	microtubule associated scaffold protein 2	protein_coding	23281
ENSG00000278390	1.07776	0.784818	0.72159	0.368059	0	-0.646131	4.55595	0.0291849	0.107791	AL354696.2		antisense	101929140
ENSG00000156564	0.0771526	0.0514082	0.0502208	0	0	-4.16796	4.55522	0.0166122	0.0774273	LRFN2	leucine rich repeat and fibronectin type III domain containing 2	protein_coding	57497
ENSG00000254760	0	0.384386	1.65375	0	0	-4.52887	4.55323	0.0784189	0.202585	AC008750.1	novel transcript, antisense to SIGLEC10	antisense	NA
ENSG00000251023	0.0532761	0.0665604	0.307381	0.0101077	0	-3.24489	4.55226	0.0348021	0.12051	AC114980.1	novel transcript	sense_intronic	NA
ENSG00000181908	0.0239591	0.0987796	0.12122	0	0	-4.31095	4.54804	0.0235916	0.0951153	AP003774.1		lincRNA	100996455
ENSG00000229447	0	0.673189	1.40069	0	0	-4.48855	4.54611	0.0726052	0.193034	AC114495.2	general transcription factor IIA, 2, 12kDa (GTF2A2) pseudogene	processed_pseudogene	NA
ENSG00000214783	0.082041	0.226574	0.178222	0	0.0386358	-1.80142	4.54519	0.0266737	0.102145	POLR2J4	RNA polymerase II subunit J4, pseudogene	processed_transcript	84820
ENSG00000163283	0.0274914	0.0686927	0.0805272	0	0	-4.28026	4.54214	0.0195805	0.084806	ALPP	alkaline phosphatase, placental	protein_coding	250
ENSG00000260439	0.212951	0.15963	0.0824821	0	0	-4.1151	4.54052	0.0194968	0.0845823	LMF1-AS1	LMF1 antisense RNA 1	antisense	101929387
ENSG00000261737	0.525055	0.612244	0.054373	0	0	-3.94356	4.54033	0.0502785	0.152115	AL049597.2		antisense	105378828
ENSG00000140848	11.9824	9.43308	17.5003	0.647964	0.436252	4.78663	4.53984	2.36e-05	0.0145248	CPNE2	copine 2	protein_coding	221184
ENSG00000264569	0.869826	0.38529	0.105284	0	0	-4.0056	4.53913	0.0340428	0.118743	AC137723.1	novel transcript, antisense DCXR	antisense	NA
ENSG00000227115	0.146382	0.565888	0.695511	0.00595117	0.0598759	0.663368	4.5391	0.0146415	0.0718551	LINC01630	long intergenic non-protein coding RNA 1630	lincRNA	100287225
ENSG00000036530	0.0359693	0.103358	0.12771	0	0.0178802	-2.15306	4.53624	0.0298795	0.109537	CYP46A1	cytochrome P450 family 46 subfamily A member 1	protein_coding	10858
ENSG00000233995	0.0908658	0.306512	0.508127	0	0	-4.33756	4.53369	0.0245392	0.0971034	AP000547.1	phosphoinositide-3-kinase, catalytic, alpha polypeptide (PIK3CA) pseudogene	unprocessed_pseudogene	NA
ENSG00000226279	0.506604	0.67512	0.209849	0	0	-4.10335	4.53255	0.0219307	0.0908886	RPL12P10	ribosomal protein L12 pseudogene 10	processed_pseudogene	NA
ENSG00000280067	0.0365001	0.228007	0.333705	0	0.0145153	-3.23437	4.53127	0.0387534	0.128416	AC023818.1	novel transcript	TEC	NA
ENSG00000175513	0.0271892	0.122288	0.126703	0	0	-4.3103	4.52879	0.0237164	0.0953715	TSGA10IP	testis specific 10 interacting protein	protein_coding	254187
ENSG00000150054	0.0409095	0.010222	0.0447854	0	0	-4.27659	4.52861	0.0241192	0.0963463	MPP7	membrane palmitoylated protein 7	protein_coding	143098
ENSG00000101470	1.85601	0.191901	0.230074	0	0.0190886	-3.26858	4.52626	0.0413777	0.133482	TNNC2	troponin C2, fast skeletal type	protein_coding	7125
ENSG00000123191	0.02029	0.0391103	0.169037	0.00989871	0	-2.61444	4.52374	0.0486298	0.148581	ATP7B	ATPase copper transporting beta	protein_coding	540
ENSG00000276700	35.9104	48.8932	6.39129	9.0725	0	-0.216154	4.52357	0.0943034	0.227255	RNA5-8SN4	RNA, 5.8S ribosomal N4	rRNA	109864274
ENSG00000235578	1.38275	0.376917	0.217579	0	0	-4.06657	4.52304	0.0285777	0.10674	AC007731.2	novel transcript	lincRNA	NA
ENSG00000270964	0.292573	0.575702	0.90082	0	0.141801	-1.98462	4.52237	0.0290764	0.107592	AC016355.1	novel transcript	lincRNA	NA
ENSG00000276715	0.112203	0.14719	0.0248987	0	0	-4.04092	4.52027	0.0318451	0.114059	YWHAEP7	tyrosine 3-monooxygenase/tryptophan 5-monooxygenase activation protein epsilon pseudogene 7	transcribed_unprocessed_pseudogene	284100
ENSG00000271851	0.0826558	0.283243	0.336443	0	0.0281745	-2.76393	4.51314	0.0303608	0.110645	AC087501.4	novel transcript, sense intronic to STX8	sense_intronic	NA
ENSG00000183542	0.0301421	0.225947	0.409351	0	0	-4.40065	4.51192	0.0349894	0.12093	KLRC4	killer cell lectin like receptor C4	protein_coding	8302
ENSG00000226009	0.791495	0.370819	0.614734	0	0.0590173	-2.83025	4.50905	0.0211266	0.0888762	KCNIP2-AS1	KCNIP2 antisense RNA 1	antisense	NA
ENSG00000165511	1.18394	2.35527	2.44698	0.0311015	0.244468	0.796213	4.50079	0.00398746	0.0371865	C10orf25	chromosome 10 open reading frame 25	antisense	220979
ENSG00000272263	0.164895	0.370819	0.483006	0	0	-4.30913	4.50024	0.0203849	0.08681	AC034198.2	novel transcript, antisense to CAND2	antisense	NA
ENSG00000265800	0.210241	0.472795	0.615832	0	0	-4.30913	4.50024	0.0203849	0.08681	AC022211.3	novel transcript, sense intronic to HN1	sense_intronic	NA
ENSG00000272426	0.960004	0.671652	0.187468	0	0	-4.06626	4.49953	0.0286592	0.106909	BX284668.6	novel transcript	lincRNA	NA
ENSG00000136114	0.0680942	0.158803	0.110811	0.00861273	0	-3.09398	4.49665	0.0199698	0.0858386	THSD1	thrombospondin type 1 domain containing 1	protein_coding	55901
ENSG00000227066	2.09258	0.859953	1.06072	0	0.944113	-0.100622	4.49633	0.0473583	0.146256	Z98257.1	novel transcript	lincRNA	NA
ENSG00000206754	6.52803	15.5439	14.418	0	2.74875	-1.99621	4.49372	0.0263638	0.101503	SNORD101	small nucleolar RNA, C/D box 101	snoRNA	594837
ENSG00000263331	3.73761	2.33479	2.37762	0.630324	0	-1.66597	4.48687	0.0231882	0.0940406	AC008551.1	novel transcript, antisense to DNAH3	antisense	NA
ENSG00000149243	0.139021	0.0416844	0.0148078	0	0	-4.042	4.48439	0.0366326	0.124225	KLHL35	kelch like family member 35	protein_coding	283212
ENSG00000263276	0.037104	0.0973473	0.410036	0	0.0165998	-3.09048	4.4843	0.050423	0.152428	AC020978.7	novel transcript	sense_overlapping	NA
ENSG00000224420	0.473185	0.672713	0.582224	0	0.145997	-1.79286	4.48075	0.0234015	0.0945946	ADM5	adrenomedullin 5 (putative)	protein_coding	199800
ENSG00000231393	0.495413	0.154736	0.241858	0	0	-4.21438	4.47629	0.0210356	0.0886753	AL357874.2	novel transcript	antisense	NA
ENSG00000213700	2.66972	1.88579	0.341787	0.0876653	0	-2.56873	4.4736	0.0559924	0.163482	RPL17P50	ribosomal protein L17 pseudogene 50	processed_pseudogene	NA
ENSG00000158482	1.30835	1.39809	4.00288	1.28338	0	-0.718698	4.47226	0.048516	0.148356	SNX29P1	sorting nexin 29 pseudogene 1	unprocessed_pseudogene	NA
ENSG00000241666	0.955514	0.283173	0.352077	0.101182	0	-1.63573	4.47024	0.0312269	0.112606	AL031733.2	novel transcript	antisense	NA
ENSG00000261318	0.872972	0.399903	0.14206	0	0	-4.08209	4.46945	0.0302995	0.11053	AC055855.2		antisense	NA
ENSG00000138028	0.97165	0.837611	0.58586	0.0553036	0.0165601	-0.171741	4.46849	0.00404839	0.0373385	CGREF1	cell growth regulator with EF-hand domain 1	protein_coding	10669
ENSG00000271737	4.51479	1.36383	1.91999	0	0.482353	-1.88336	4.46838	0.0298991	0.109587	AC008608.2	novel transcript	lincRNA	NA
ENSG00000269425	1.40663	0.376579	0.535099	0	0	-4.19842	4.46825	0.0226038	0.092668	AC104521.1	novel transcript, antisense to STAP2	antisense	NA
ENSG00000183281	0.104467	0.189248	0.368595	0.0396399	0	-2.34713	4.46771	0.0305236	0.110933	PLGLB1	plasminogen-like B1	protein_coding	5343
ENSG00000244617	0.579442	0.521225	0.257165	0	0.0768102	-1.95207	4.46753	0.0276403	0.104296	ASPRV1	aspartic peptidase retroviral like 1	protein_coding	151516
ENSG00000257176	0.219234	0.15687	0.106145	0.0113438	0	-3.01743	4.46071	0.020688	0.0877265	AC009318.1		antisense	100506606
ENSG00000271452	0.962476	1.2175	1.42565	0	0.179416	-2.57961	4.45813	0.0224501	0.0924011	AC005034.5	novel transcript, sense intronic to MRPL19	sense_intronic	NA
ENSG00000243176	0.853309	0.626038	0.309415	0	0.0866403	-2.09187	4.45767	0.0293936	0.108377	AC092944.1	novel transcript	processed_transcript	NA
ENSG00000170425	0.49449	0.642502	0.292616	0.100071	0	-1.63384	4.45101	0.0276921	0.104428	ADORA2B	adenosine A2b receptor	protein_coding	136
ENSG00000285647	0.227287	0.0567922	0.121048	0	0	-4.24771	4.45034	0.0230488	0.0937733	AL671883.3	novel transcript	lincRNA	NA
ENSG00000226506	0.0704324	0.395976	0.253197	0	0	-4.32191	4.44842	0.0256575	0.0998831	AC007463.1		lincRNA	101929551
ENSG00000093217	0.261775	0.199555	0.393435	0.136368	0	-0.940727	4.44618	0.0344638	0.119739	XYLB	xylulokinase	protein_coding	9942
ENSG00000243824	10.5261	10.5066	4.10705	0.224268	0.369352	0.0755431	4.44532	0.0079301	0.0515568	RPL12P6	ribosomal protein L12 pseudogene 6	processed_pseudogene	NA
ENSG00000128218	626.219	204.688	269.657	58.6938	3.81033	5.85759	4.44479	0.00232351	0.0293141	VPREB3	V-set pre-B cell surrogate light chain 3	protein_coding	29802
ENSG00000233806	1.19062	1.32562	2.3732	0.129554	0.0417778	-0.397185	4.44254	0.00543051	0.0427843	LINC01237	long intergenic non-protein coding RNA 1237	processed_transcript	101927289
ENSG00000105610	0.469812	0.156522	0.0370683	0	0	-4.03087	4.43992	0.0459156	0.143309	KLF1	Kruppel like factor 1	protein_coding	10661
ENSG00000077420	23.8213	20.8653	43.6871	2.74936	0.567047	5.00389	4.43839	0.000220741	0.0152998	APBB1IP	amyloid beta precursor protein binding family B member 1 interacting protein	protein_coding	54518
ENSG00000117245	0.238304	0.0893174	0.0083497	0	0	-3.93108	4.43674	0.0772679	0.200814	KIF17	kinesin family member 17	protein_coding	57576
ENSG00000272966	0.0606756	0.636761	0.597817	0	0	-4.39906	4.43642	0.0348158	0.12051	AC064836.2	novel transcript	lincRNA	NA
ENSG00000271815	0.522337	0.435054	0.247276	0	0	-4.19648	4.43597	0.0206168	0.0875038	AC008897.3	novel transcript	lincRNA	NA
ENSG00000281741	0.231883	0.309016	0.0823305	0	0	-4.14617	4.43516	0.0261883	0.101164	AC241377.3	uncharacterized LOC100996720	TEC	100996720
ENSG00000164850	24.231	15.2143	14.4552	1.08934	0.578803	3.99988	4.43504	6.35e-05	0.0145248	GPER1	G protein-coupled estrogen receptor 1	protein_coding	2852
ENSG00000238123	0.447321	1.06183	1.50881	0.0848674	0	-3.22038	4.43308	0.0254345	0.0994116	MID1IP1-AS1	MID1IP1 antisense RNA 1	antisense	NA
ENSG00000243678	0.244961	0.479022	0.328988	0	0.0825914	-1.9149	4.43276	0.0257392	0.1	NME2	NME/NM23 nucleoside diphosphate kinase 2	protein_coding	4831
ENSG00000173253	0	0.2302	0.075485	0	0	-4.43469	4.42831	0.0792749	0.204057	DMRT2	doublesex and mab-3 related transcription factor 2	protein_coding	10655
ENSG00000130702	0.109845	0.607264	0.980937	0.0156302	0.0351023	0.901793	4.42534	0.0248005	0.0978409	LAMA5	laminin subunit alpha 5	protein_coding	3911
ENSG00000069482	0.754711	1.47092	0.3962	0.135005	0	-1.87182	4.42139	0.0359627	0.122965	GAL	galanin and GMAP prepropeptide	protein_coding	51083
ENSG00000263667	1.09394	0.543266	0.331357	0.124527	0	-1.60691	4.41851	0.0337359	0.118184	AL035696.3		lincRNA	285766
ENSG00000267855	0.0595162	0.327168	0.903363	0.0451665	0	-2.95517	4.41814	0.0605443	0.172138	NDUFA7	NADH:ubiquinone oxidoreductase subunit A7	protein_coding	4701
ENSG00000254343	0.149107	0.726517	0.43676	0.0212169	0	-3.5417	4.418	0.0263929	0.101531	AC091563.1	novel transcript	lincRNA	NA
ENSG00000272696	0.0489217	0.586753	0.4299	0	0	-4.39432	4.41567	0.035546	0.121968	AL359091.4	novel transcript, antisense to TRUB2	antisense	NA
ENSG00000231533	4.31718	3.59085	1.90553	0	0.987773	-1.27219	4.41443	0.0337231	0.118161	AL078601.2	novel transcript	lincRNA	NA
ENSG00000175985	0.0346204	0.0129759	0.0202818	0	0	-4.26469	4.41296	0.0214261	0.0896765	PLEKHD1	pleckstrin homology and coiled-coil domain containing D1	protein_coding	400224
ENSG00000280184	0.0933021	0.0543978	0.0524512	0	0	-4.24536	4.4092	0.0202033	0.086394	AL023806.3	TEC	TEC	NA
ENSG00000257390	0.0995616	0.0580473	0.05597	0	0	-4.24536	4.4092	0.0202033	0.086394	AC023055.1	novel protein	protein_coding	NA
ENSG00000229589	0.0334113	0.133576	0.0593137	0	0	-4.29155	4.40311	0.0241945	0.0964198	ACVR2B-AS1	ACVR2B antisense RNA 1	antisense	100128640
ENSG00000264057	0.0579176	0.19537	1.44974	0	0.0345487	-3.44337	4.40185	0.0726011	0.193034	AC103810.1	bromodomain PHD finger transcription factor (BPTF) pseudogene	transcribed_unprocessed_pseudogene	NA
ENSG00000279066	0.0927704	0.104312	0.0823456	0	0	-4.27222	4.40152	0.0194122	0.0844326	HEXD-IT1	HEXD intronic transcript 1	sense_intronic	NA
ENSG00000261158	0.816469	1.92677	1.32866	0.413076	0	-1.49649	4.40084	0.0297735	0.109256	AC109597.2	novel transcript, antisense to CPPED1	antisense	NA
ENSG00000261428	0.0894325	0.588456	0.862627	0	0.183754	-1.5556	4.39992	0.0651657	0.180355	AC097461.1	novel transcript, antisense to SGPP2	antisense	NA
ENSG00000257181	0	0.508597	0.513491	0	0	-4.52269	4.39466	0.0731758	0.193985	AC025423.4	novel transcript	antisense	NA
ENSG00000268333	0.072937	0.145798	0.194223	0	0	-4.3683	4.39107	0.0223306	0.0920076	AL132655.1	novel transcript	lincRNA	NA
ENSG00000197794	2.91609	3.10261	3.03094	0	0.785578	-1.88625	4.39012	0.0249003	0.0980886	IGKV7-3	immunoglobulin kappa variable 7-3 (pseudogene)	IG_V_pseudogene	NA
ENSG00000106125	0.0267482	0.0229151	0.0651222	0.0021749	0	-3.6153	4.3887	0.0249068	0.0980933	MINDY4	MINDY lysine 48 deubiquitinase 4	protein_coding	84182
ENSG00000251666	0	0.282055	0.801571	0	0	-4.58876	4.38857	0.0772308	0.200774	ZNF346-IT1	ZNF346 intronic transcript 1	sense_intronic	NA
ENSG00000205309	9.82053	3.77186	2.59226	0.146452	0.238758	1.33491	4.38705	0.00678072	0.0478521	NT5M	5',3'-nucleotidase, mitochondrial	protein_coding	56953
ENSG00000048540	0	0.0491152	0.0334411	0	0	-4.50263	4.38634	0.0742902	0.195809	LMO3	LIM domain only 3	protein_coding	55885
ENSG00000180447	0.852763	0.431114	1.11164	0.485368	0	-0.641606	4.38477	0.0454859	0.142388	GAS1	growth arrest specific 1	protein_coding	2619
ENSG00000091262	0.0185177	0.0277621	0.0197242	0	0	-4.29155	4.38183	0.0201979	0.086394	ABCC6	ATP binding cassette subfamily C member 6	protein_coding	368
ENSG00000283064	0.319758	0.146479	0.264905	0	0.0211934	-3.15838	4.37966	0.0231622	0.0939764	AL353759.1	novel transcript, antisense to HIST1H2BD	antisense	NA
ENSG00000280122	0.172718	0.343098	0.620903	0.137629	0	-1.53113	4.37781	0.0393904	0.129606	AC016168.3	TEC	TEC	NA
ENSG00000146411	0.0188219	0.164606	0.113607	0.00714193	0	-3.258	4.3778	0.0401836	0.13139	SLC2A12	solute carrier family 2 member 12	protein_coding	154091
ENSG00000285589	0.0557853	0.217449	0.506555	0	0.093175	-1.66237	4.37524	0.0625211	0.175711	AC010422.8	novel transcript	protein_coding	NA
ENSG00000197847	0.00703794	0.0844112	0.0580978	0	0	-4.41208	4.37459	0.0363946	0.123677	SLC22A20P	solute carrier family 22 member 20, pseudogene	transcribed_unitary_pseudogene	NA
ENSG00000278196	4.82564	6.4218	2.90211	0.246887	0.129374	-0.592573	4.37057	0.00725271	0.0491626	IGLV2-8	immunoglobulin lambda variable 2-8	IG_V_gene	NA
ENSG00000225171	0.364053	0.409346	0.306987	0	0	-4.28665	4.36845	0.0202861	0.0866145	DUTP6	deoxyuridine triphosphatase pseudogene 6	processed_pseudogene	NA
ENSG00000168685	15.3807	11.956	13.1703	0.797754	0.524274	4.59752	4.36773	1.13e-05	0.0145248	IL7R	interleukin 7 receptor	protein_coding	3575
ENSG00000272402	0.27686	0.415074	0.46078	0	0	-4.34745	4.36527	0.0208822	0.0883289	AL031775.2	novel transcript, antisense to C6orf62	antisense	NA
ENSG00000179774	0.473515	0.184575	0.0353057	0	0	-4.06657	4.36342	0.0513692	0.154257	ATOH7	atonal bHLH transcription factor 7	protein_coding	220202
ENSG00000243449	3.73761	1.59544	0.193527	0.0590929	0	-2.78644	4.36307	0.092381	0.224449	C4orf48	chromosome 4 open reading frame 48	protein_coding	401115
ENSG00000224401	0.113644	0.283961	0.252183	0	0	-4.35899	4.36036	0.0226504	0.0927522	RPL7P57	ribosomal protein L7 pseudogene 57	processed_pseudogene	NA
ENSG00000103260	0.857971	0.398407	0.313385	0.177183	0	-1.00903	4.35473	0.0387546	0.128416	METRN	meteorin, glial cell differentiation regulator	protein_coding	79006
ENSG00000132970	0.103179	0.0569902	0.0665194	0.00618174	0	-3.13251	4.35468	0.0220116	0.0911017	WASF3	WAS protein family member 3	protein_coding	10810
ENSG00000228981	1.33011	0.648091	0.115113	0.0189265	0	-3.25188	4.35181	0.058521	0.168112	AC097658.1	ribosomal protein S2 (RPS2) pseudogene	processed_pseudogene	NA
ENSG00000227470	1.28251	1.37341	2.58579	0	0.109291	-3.60828	4.34822	0.0230034	0.0937026	AC073415.1	ribosomal protein L39 (RPL39) pseudogene	processed_pseudogene	NA
ENSG00000277218	0	0.684148	1.05894	0	0	-4.57331	4.34767	0.0745185	0.19617	AL139123.1	novel transcript	sense_intronic	NA
ENSG00000175093	0.0974378	0.0168554	0.0459055	0	0	-4.31004	4.34722	0.0289261	0.107357	SPSB4	splA/ryanodine receptor domain and SOCS box containing 4	protein_coding	92369
ENSG00000276115	0.0624323	0.163799	0.236906	0.00888367	0	-3.64174	4.34412	0.0270032	0.102813	AC026356.2	novel transcript, sense intronic to BICD1	sense_intronic	NA
ENSG00000100300	49.3596	11.0337	4.98668	2.2699	0.13791	2.50021	4.34374	0.0413332	0.133427	TSPO	translocator protein	protein_coding	706
ENSG00000144488	0.392094	0.235134	0.136429	0.0595117	0	-1.50603	4.34109	0.0351342	0.121206	ESPNL	espin like	protein_coding	339768
ENSG00000178015	0	0.203517	0.173512	0	0	-4.54192	4.33787	0.0743974	0.195935	GPR150	G protein-coupled receptor 150	protein_coding	285601
ENSG00000241294	2.73133	4.09486	3.40693	0.245463	0.0857517	-1.32814	4.33728	0.0078605	0.0513344	IGKV2-24	immunoglobulin kappa variable 2-24	IG_V_gene	NA
ENSG00000111834	0	0.118384	0.144562	0	0	-4.56565	4.33465	0.074255	0.195809	RSPH4A	radial spoke head component 4A	protein_coding	345895
ENSG00000257987	0.042602	0.542892	0.317644	0	0	-4.42398	4.33273	0.0377646	0.126423	TEX49	testis expressed 49	protein_coding	255411
ENSG00000112655	0.335491	0.160672	0.47812	0.0212169	0.0111181	-0.253216	4.32803	0.00788375	0.0514056	PTK7	protein tyrosine kinase 7 (inactive)	protein_coding	5754
ENSG00000249494	0.272972	0.0629606	0.106238	0	0	-4.29137	4.32732	0.0271141	0.103106	AC008629.1		antisense	105379143
ENSG00000180592	0.200827	0.112906	0.119211	0.033339	0	-1.85423	4.32264	0.0276648	0.104368	SKIDA1	SKI/DACH domain containing 1	protein_coding	387640
ENSG00000237877	0.251322	0.275344	0.324325	0.0330105	0	-2.96614	4.3198	0.0230865	0.0937733	LINC01473	long intergenic non-protein coding RNA 1473	lincRNA	101927217
ENSG00000258655	0.0455067	0.136449	0.0848253	0	0	-4.35791	4.31975	0.0242453	0.0964923	ARHGAP5-AS1	ARHGAP5 antisense RNA 1 (head to head)	antisense	NA
ENSG00000221500	4.42612	17.4188	11.3934	2.30929	0	-2.12935	4.3196	0.0349386	0.120777	SNORD100	small nucleolar RNA, C/D box 100	snoRNA	594838
ENSG00000259946	0	0.22058	0.197957	0	0	-4.55635	4.31631	0.07469	0.19651	BX005019.1	novel transcript	lincRNA	NA
ENSG00000189152	1.6587	1.60603	1.28459	1.21158	0	-0.150554	4.31631	0.0474119	0.146355	GRAPL	GRB2 related adaptor protein like	protein_coding	400581
ENSG00000267745	0.208159	0.0866877	0.123179	0	0	-4.32043	4.31491	0.0233825	0.0945393	AC060766.7	novel transcript	processed_transcript	NA
ENSG00000109743	0	0.218593	0.0876718	0	0	-4.508	4.3132	0.0792121	0.203985	BST1	bone marrow stromal cell antigen 1	protein_coding	683
ENSG00000234120	0.306362	1.14826	1.14213	0	0	-4.42398	4.30906	0.0273825	0.103725	AF228730.2	Ribosomal protein S24 pseudogene	processed_pseudogene	NA
ENSG00000215302	0.372799	0.261424	0.883843	0.191653	0	-1.57262	4.30412	0.0435238	0.138219	AC127502.1	WAS protein homolog associated with actin, golgi membranes and microtubules (WHAMM) pseudogene	transcribed_unprocessed_pseudogene	NA
ENSG00000266101	0.538138	0.403393	0.1433	0	0	-4.21927	4.3035	0.0295931	0.108895	AC004408.1	novel transcript, antisense to CACNB1	antisense	NA
ENSG00000137834	0.186597	0.193861	0.182192	0.00745303	0.00976386	-1.0337	4.30336	0.00548948	0.0431207	SMAD6	SMAD family member 6	protein_coding	4091
ENSG00000177599	0.332835	0.242566	0.777976	0.199965	0	-1.35092	4.30261	0.0453633	0.142185	ZNF491	zinc finger protein 491	protein_coding	126069
ENSG00000236307	0.0651909	0.684148	0.520788	0	0	-4.45867	4.29857	0.0374476	0.125776	EEF1E1P1	eukaryotic translation elongation factor 1 epsilon 1 pseudogene 1	processed_pseudogene	NA
ENSG00000243904	0.475658	0.689344	0.0422208	0	0	-4.07415	4.29637	0.0693569	0.187378	RPSAP5	ribosomal protein SA pseudogene 5	processed_pseudogene	NA
ENSG00000251411	0.833387	1.13584	0.571616	0.0574958	0.0150645	-1.90187	4.29376	0.0150437	0.0730109	AC093827.3	actin related protein 2/3 complex, subunit 1A, 41kDa (ARPC1A) pseudogene	processed_pseudogene	NA
ENSG00000225098	0.730214	0.243278	0.108026	0	0	-4.19556	4.29069	0.0364042	0.123677	BCRP1	breakpoint cluster region pseudogene 1	unprocessed_pseudogene	NA
ENSG00000213420	1.04718	2.569	3.30916	0.0333439	0.414982	1.35277	4.28815	0.00878087	0.0543602	GPC2	glypican 2	protein_coding	221914
ENSG00000261584	0	0.0975086	0.342057	0	0	-4.65334	4.28749	0.0811914	0.206992	AL513548.1	novel transcript	lincRNA	NA
ENSG00000279277	0.0486669	0.158085	0.0820764	0	0	-4.36388	4.28707	0.0257415	0.1	AC012020.1	TEC	TEC	NA
ENSG00000230337	1.30747	0.274425	0.738107	0.0595339	0	-3.20487	4.28294	0.0326944	0.11587	EXOSC10-AS1	EXOSC10 antisense RNA 1	antisense	105376736
ENSG00000270720	0	0.536049	0.672832	0	0	-4.59428	4.28293	0.0752704	0.197281	AC104785.1	novel transcript	lincRNA	NA
ENSG00000226241	0.013477	0.111127	0.122018	0	0	-4.49	4.28249	0.0374375	0.125776	Z75746.1	zinc finger protein 770 (ZNF770) pseudogene	processed_pseudogene	NA
ENSG00000253582	0.222477	0.333541	0.325837	0	0	-4.38356	4.28233	0.0226829	0.0928236	AC090579.1		antisense	NA
ENSG00000275344	0	4.88677	3.81911	0	0	-4.56675	4.28018	0.0757039	0.197998	MIR6503	microRNA 6503	miRNA	102465250
ENSG00000135144	33.6871	28.9116	34.2638	5.21531	0.506946	5.42027	4.27806	0.000600645	0.0181419	DTX1	deltex E3 ubiquitin ligase 1	protein_coding	1840
ENSG00000072952	0.101935	0.177383	0.202611	0.0663068	0	-1.41351	4.27763	0.0350203	0.120966	MRVI1	murine retrovirus integration site 1 homolog	protein_coding	10335
ENSG00000235724	0.781735	0.613572	0.431029	0.272199	0	-0.917521	4.27706	0.0382384	0.127397	AC009299.3		antisense	NA
ENSG00000266893	0.640608	0.364293	0.0235292	0	0	-4.02452	4.27695	0.0886337	0.218447	AC005394.1	novel transcript	lincRNA	NA
ENSG00000237757	0.0213172	0.143816	0.215708	0	0	-4.51347	4.27438	0.0382177	0.127373	EEF1A1P30	eukaryotic translation elongation factor 1 alpha 1 pseudogene 30	processed_pseudogene	NA
ENSG00000259054	0.871465	0.598819	0.193384	0	0	-4.22146	4.27349	0.032822	0.11619	LINC02332	long intergenic non-protein coding RNA 2332	lincRNA	105370400
ENSG00000186889	0.479422	0.535545	0.668362	0	0.35888	-0.929706	4.27319	0.0406051	0.132256	TMEM17	transmembrane protein 17	protein_coding	200728
ENSG00000183935	0.158876	0.0142914	0.138767	0.00723422	0	-3.2998	4.27284	0.0563836	0.164184	HTR7P1	5-hydroxytryptamine receptor 7 pseudogene 1	transcribed_processed_pseudogene	93164
ENSG00000262484	0.132602	0.477119	0.402539	0.0301894	0	-3.2851	4.26667	0.0304662	0.110789	CCER2	coiled-coil glutamate rich protein 2	protein_coding	643669
ENSG00000213809	0	0.0970903	0.133033	0	0	-4.60818	4.26643	0.0757587	0.198114	KLRK1	killer cell lectin like receptor K1	protein_coding	22914
ENSG00000255058	2.96636	1.33417	0.276468	0	0	-4.15175	4.25975	0.0497035	0.150818	PDCL2P2	phosducin-like 2 pseudogene 2	processed_pseudogene	NA
ENSG00000107719	4.66484	5.82647	4.64429	2.07363	0.0293683	2.79404	4.24906	0.0111154	0.0616942	PALD1	phosphatase domain containing paladin 1	protein_coding	27143
ENSG00000274333	0.0544251	0.0503969	0.028133	0.00364438	0	-3.1447	4.24564	0.0263506	0.101478	CU633967.1	uncharacterized LOC102724219	lincRNA	102724219
ENSG00000178568	0.025846	0.13885	0.151988	0	0.0475373	-1.46143	4.24518	0.0608586	0.172689	ERBB4	erb-b2 receptor tyrosine kinase 4	protein_coding	2066
ENSG00000275769	0.134447	0.45352	0.483321	0	0	-4.46317	4.24329	0.0287506	0.107091	AC068792.1	novel transcript, sense intronic to DENND5B	sense_intronic	NA
ENSG00000256574	2.47066	6.06403	8.72771	0.498411	0.174118	2.13559	4.24269	0.00379115	0.0361308	OR13A1	olfactory receptor family 13 subfamily A member 1	protein_coding	79290
ENSG00000159674	0.0466192	0.0489246	0.0111727	0	0	-4.23376	4.23944	0.0360965	0.123128	SPON2	spondin 2	protein_coding	10417
ENSG00000140948	0.43243	0.614185	1.40909	0.0388622	0.0497801	0.815652	4.23895	0.00601102	0.0451574	ZCCHC14	zinc finger CCHC-type containing 14	protein_coding	23174
ENSG00000251546	4.02589	5.97979	5.89626	3.56443	0	-0.706608	4.23634	0.0435842	0.138315	IGKV1D-39	immunoglobulin kappa variable 1D-39	IG_V_gene	NA
ENSG00000173898	1.82578	1.66719	1.52978	0.0612257	0.123131	2.30928	4.23617	0.000253616	0.0152998	SPTBN2	spectrin beta, non-erythrocytic 2	protein_coding	6712
ENSG00000267127	0	0.0430817	0.139651	0	0	-4.67598	4.2346	0.0815954	0.207667	AC090360.1	novel transcript	protein_coding	NA
ENSG00000248019	0.174035	0.596381	0.83584	0.0849051	0.00741534	-0.582064	4.23347	0.0224345	0.0923574	FAM13A-AS1	FAM13A antisense RNA 1	antisense	285512
ENSG00000213385	0.423659	0.714551	0.178625	0.0200946	0	-3.47429	4.23034	0.0335642	0.117783	AC105052.2	ribosomal protein L7a (RPL7A) pseudogene	processed_pseudogene	NA
ENSG00000187922	0.0723324	0.0443626	0.0192613	0	0	-4.2744	4.2267	0.0309957	0.112122	LCN10	lipocalin 10	protein_coding	414332
ENSG00000246560	3.74608	2.61771	2.29096	2.02375	0	-0.418361	4.22478	0.0482257	0.147832	AC018797.2		antisense	105377348
ENSG00000276148	0	1.72989	1.69897	0.0386321	0	-3.88226	4.22283	0.115136	0.257534	AC084824.5	novel transcript, antisense to DNM1L	antisense	NA
ENSG00000218631	0	0.272897	0.860371	0	0	-4.68394	4.21603	0.0817625	0.207978	AL117344.1	novel pseudogene	processed_pseudogene	NA
ENSG00000170365	2.87817	4.2491	6.55897	1.24838	0.044164	3.03737	4.21367	0.00681011	0.0479136	SMAD1	SMAD family member 1	protein_coding	4086
ENSG00000163273	0.863734	1.02024	0.968799	0.327742	0	-1.65415	4.21335	0.0311264	0.112433	NPPC	natriuretic peptide C	protein_coding	4880
ENSG00000133574	4.35885	4.51307	6.71919	1.01129	0.0762498	1.8187	4.21307	0.00359032	0.0352121	GIMAP4	GTPase, IMAP family member 4	protein_coding	55303
ENSG00000184949	0.0156008	0.263127	0.254799	0	0.0806532	-1.32894	4.20884	0.1057	0.24376	FAM227A	family with sequence similarity 227 member A	protein_coding	646851
ENSG00000273232	0.105186	0.394242	0.336118	0	0	-4.46762	4.20875	0.0295876	0.108895	AC090912.3	novel transcript, sense intronic to RBBP8	sense_intronic	NA
ENSG00000275757	15.5734	11.5366	0.341519	0.208563	0	-2.7239	4.20841	0.184667	0.34989	RF00002		rRNA	NA
ENSG00000143110	0.121526	0.425121	0.302037	0.0115282	0.0120821	-2.14907	4.20695	0.0195231	0.0846169	C1orf162	chromosome 1 open reading frame 162	protein_coding	128346
ENSG00000234353	0	0.185546	0.576737	0	0	-4.68801	4.20656	0.0818529	0.208067	AP000346.2	immunoglobulin lambda-like polypeptide 1 (IGLL1) pseudogene	transcribed_unprocessed_pseudogene	NA
ENSG00000231829	0.600688	0.100062	0.497642	0	0	-4.45286	4.20538	0.0359983	0.123001	AL157834.1	novel transcript	lincRNA	NA
ENSG00000272142	0.301218	0.479816	1.09789	0	0.247062	-1.84884	4.20077	0.0469567	0.145458	AL359643.3		lincRNA	NA
ENSG00000271615	3.44427	0.76591	0.982997	0.853564	0	-0.532836	4.2	0.0651044	0.180269	ACTG1P22	actin gamma 1 pseudogene 22	transcribed_processed_pseudogene	NA
ENSG00000273335	2.53533	2.29495	5.63032	0.0272271	1.02726	-0.670005	4.19349	0.0237633	0.0954547	AP005432.2	novel transcript	lincRNA	NA
ENSG00000278383	0.180464	1.66842	2.17852	0.20543	0	-2.76753	4.18904	0.0678514	0.184916	AL031673.1	novel transcript, antisense to ZNF337	antisense	NA
ENSG00000253598	0	0.0818267	0.1715	0	0	-4.67598	4.18494	0.0793032	0.204073	SLC10A5	solute carrier family 10 member 5	protein_coding	347051
ENSG00000161940	0.0192308	0.0480519	0.0324327	0	0	-4.43639	4.18283	0.0271593	0.103216	BCL6B	B cell CLL/lymphoma 6B	protein_coding	255877
ENSG00000203724	3.53269	0.791001	0.390946	0	0.136838	-2.47091	4.18193	0.066808	0.183125	C1orf53	chromosome 1 open reading frame 53	protein_coding	388722
ENSG00000272732	0.0169378	0.177754	0.112759	0	0	-4.51033	4.17963	0.0404678	0.13197	AC004982.1	novel transcript	lincRNA	NA
ENSG00000260260	289.091	84.1753	35.5989	5.36501	4.20484	3.29925	4.17734	0.0131134	0.0676685	SNHG19	small nucleolar RNA host gene 19	lincRNA	100507303
ENSG00000163629	0.797038	1.76584	2.01551	0.314195	0.0211309	2.11453	4.17425	0.0063554	0.0463133	PTPN13	protein tyrosine phosphatase, non-receptor type 13	protein_coding	5783
ENSG00000143178	0.284395	0.489749	0.548539	0	0.311782	-0.970712	4.17424	0.0482274	0.147832	TBX19	T-box 19	protein_coding	9095
ENSG00000230813	2.08392	0.554303	0.089504	0	0	-4.14135	4.17348	0.0750541	0.197049	AL356583.3	pseudogene similar to part of tumor necrosis factor receptor superfamily member 13B (TNFRSF13B)	unprocessed_pseudogene	NA
ENSG00000264107	0.68371	0.427096	0.136548	0	0	-4.27659	4.17188	0.0374871	0.125812	AC138207.2	novel transcript, antisense to NF1	antisense	NA
ENSG00000215183	1.60285	1.54862	0.569095	0.243279	0	-1.94523	4.1694	0.0421993	0.135286	MSMP	microseminoprotein, prostate associated	protein_coding	692094
ENSG00000182871	2.42013	1.96451	2.45698	0.160954	0.0980738	2.60885	4.16867	0.000172491	0.015237	COL18A1	collagen type XVIII alpha 1 chain	protein_coding	80781
ENSG00000258366	0.0348225	0.0783097	0.0649098	0.00743249	0	-3.06747	4.16698	0.0301817	0.11023	RTEL1	regulator of telomere elongation helicase 1	protein_coding	51750
ENSG00000253239	2.58758	6.51945	1.55035	0.90003	0	-1.54236	4.1669	0.0518746	0.155172	IGLVI-70	immunoglobulin lambda variable (I)-70 (pseudogene)	IG_V_pseudogene	NA
ENSG00000188549	0	0.0251822	0.0606315	0	0	-4.69532	4.16345	0.0807509	0.206282	CCDC9B	coiled-coil domain containing 9B	protein_coding	388115
ENSG00000147852	1.06858	2.10604	1.98545	0.223805	0.0393912	2.29827	4.16029	0.00167437	0.0255918	VLDLR	very low density lipoprotein receptor	protein_coding	7436
ENSG00000125246	1.31879	0.811216	1.35307	0.0838928	0.0485891	1.38403	4.15765	0.00123645	0.0228926	CLYBL	citrate lyase beta like	protein_coding	171425
ENSG00000184005	0.108456	0	0.0402267	0	0	-4.50607	4.15658	0.110501	0.250746	ST6GALNAC3	ST6 N-acetylgalactosaminide alpha-2,6-sialyltransferase 3	protein_coding	256435
ENSG00000183154	0.349393	0.463376	0.375736	0	0.128258	-1.92689	4.1548	0.0332093	0.117002	AC138356.1		antisense	102723701
ENSG00000257613	0.445661	0.668143	1.92253	0	0.265844	-2.43611	4.1543	0.0485101	0.148356	LINC01481	long intergenic non-protein coding RNA 1481	lincRNA	NA
ENSG00000267114	0	0.698497	1.03388	0	0	-4.67299	4.15089	0.0785127	0.202742	AC011481.1	novel transcript	lincRNA	NA
ENSG00000180530	4.73085	4.09529	4.59456	0.595241	0.102333	3.57816	4.15083	0.000340156	0.0157422	NRIP1	nuclear receptor interacting protein 1	protein_coding	8204
ENSG00000261534	0.0370893	0.11121	0.104691	0.00844407	0	-3.35733	4.14347	0.0328395	0.116229	AL596244.1	novel transcript, overlapping TTLL11	sense_overlapping	NA
ENSG00000226137	0.0822228	0.202515	0.08758	0.0200567	0	-2.54986	4.13994	0.0356605	0.122202	BAIAP2-DT	BAIAP2 divergent transcript	lincRNA	440465
ENSG00000175029	0.468653	0.32635	0.338929	0.176372	0.00152764	0.34691	4.13512	0.0252256	0.0991299	CTBP2	C-terminal binding protein 2	protein_coding	1488
ENSG00000255200	0.309615	0.28565	0.513709	0.135557	0	-1.84298	4.13255	0.0371483	0.125128	PGAM1P8	phosphoglycerate mutase 1 pseudogene 8	transcribed_processed_pseudogene	NA
ENSG00000234160	10.0877	8.87058	10.7191	0.110416	2.43013	-0.118604	4.13246	0.0110423	0.06148	AL513165.1	novel transcript	antisense	NA
ENSG00000260231	0.422136	0.624321	0.473945	0	0.258616	-1.33635	4.1292	0.040824	0.132537	KDM7A-DT	KDM7A divergent transcript	bidirectional_promoter_lncRNA	100134229
ENSG00000189149	0.163333	0.229568	0.222906	0	0.0487155	-2.44763	4.129	0.0321953	0.114959	CRYM-AS1	CRYM antisense RNA 1	transcribed_unitary_pseudogene	NA
ENSG00000272625	0.1168	0.233479	0.207351	0	0	-4.48293	4.12783	0.0280609	0.105369	AP000919.4	novel transcript, antisense to LPIN2	antisense	NA
ENSG00000174137	0.476129	0.0793134	0.0281751	0	0.0078894	-3.01528	4.12653	0.082879	0.209725	FAM53A	family with sequence similarity 53 member A	protein_coding	152877
ENSG00000260743	0	0.254948	0.171601	0	0	-4.63836	4.12621	0.0796233	0.204518	AC007823.1	novel transcript	lincRNA	NA
ENSG00000279700	0	0.155078	0.297483	0	0	-4.70131	4.12611	0.0802207	0.205493	AC131212.2	novel transcript	TEC	NA
ENSG00000271553	0	0.150902	0.415446	0	0	-4.72276	4.12561	0.082778	0.209584	AC018638.7	novel transcript	lincRNA	NA
ENSG00000177350	0.454771	0.490897	0.155009	0.0414149	0	-2.7225	4.12471	0.0429053	0.136918	RPL13AP3	ribosomal protein L13a pseudogene 3	transcribed_processed_pseudogene	645683
ENSG00000262877	0.161207	0.711626	0.457894	0	0.106847	-2.33857	4.1241	0.0446253	0.140513	AC110285.2	novel transcript	lincRNA	NA
ENSG00000124602	0.0715105	0.247922	0.180903	0	0.0319928	-2.67859	4.12002	0.0399839	0.130876	UNC5CL	unc-5 family C-terminal like	protein_coding	222643
ENSG00000107281	0.26629	0.307097	0.158184	0.0466352	0	-2.32829	4.11476	0.0345151	0.119862	NPDC1	neural proliferation, differentiation and control 1	protein_coding	56654
ENSG00000257698	353.072	132.021	84.4721	12.3068	7.37942	6.07494	4.11446	0.000242945	0.0152998	GIHCG	GIHCG, inhibitor of miR-200b/200a/429 expression	lincRNA	NA
ENSG00000165457	0.17817	0.118718	0.057988	0	0	-4.36162	4.11329	0.0325549	0.115575	FOLR2	folate receptor beta	protein_coding	2350
ENSG00000237693	0	0.138792	0.134764	0	0	-4.66756	4.11288	0.0789698	0.203489	IRGM	immunity related GTPase M	protein_coding	345611
ENSG00000280367	0.0413941	0.148941	0.440911	0.0471207	0	-2.51062	4.11064	0.0695358	0.187623	AP002364.1	novel transcript	TEC	NA
ENSG00000220575	0	0.169336	0.0874975	0	0	-4.63056	4.11036	0.0815485	0.207577	HTR5A-AS1	HTR5A antisense RNA 1	antisense	100128264
ENSG00000261431	1.64895	1.23606	0.319342	0	0	-4.30649	4.10648	0.0419061	0.134649	AL023803.1	novel transcript, antisense to DHX35	antisense	NA
ENSG00000157557	8.16866	4.96632	8.75287	1.64933	0.0982552	3.37525	4.10631	0.00319138	0.0333989	ETS2	ETS proto-oncogene 2, transcription factor	protein_coding	2114
ENSG00000225180	0.217665	0.163163	0.0248407	0	0	-4.25013	4.10603	0.0555646	0.162617	PVALEF	parvalbumin like EF-hand containing	protein_coding	388428
ENSG00000261441	0.606646	0.416851	0.148081	0	0.0301561	-3.14934	4.10422	0.0423788	0.135697	AC124068.2	novel transcript, antisense to POLG	antisense	NA
ENSG00000092758	2.39729	1.57132	1.57126	0.629502	0.0138166	1.45496	4.10339	0.0128299	0.0666591	COL9A3	collagen type IX alpha 3 chain	protein_coding	1299
ENSG00000232884	0.180561	0.236863	0.0200339	0	0	-4.2275	4.10177	0.0666159	0.182868	AF127936.2	novel transcript	lincRNA	NA
ENSG00000260806	1.76128	1.23688	1.12068	0.105523	0.044237	-0.642766	4.10074	0.00641497	0.0464295	AL163051.1	novel transcript, antisense to PAPOLA	antisense	NA
ENSG00000248905	0.00418723	0.0973023	0.094776	0.0182716	0	-1.9522	4.09821	0.111354	0.252076	FMN1	formin 1	protein_coding	342184
ENSG00000269937	0.00773086	0.0521561	0.0597006	0	0	-4.5903	4.0973	0.0415131	0.133733	AC093525.7	novel transcript, antisense to PDPK1	antisense	NA
ENSG00000154914	0.304216	0.331699	0.652492	0	0.485018	-0.50887	4.09543	0.0678267	0.184879	USP43	ubiquitin specific peptidase 43	protein_coding	124739
ENSG00000109458	5.59312	8.59297	15.529	0.789949	0.343719	4.87266	4.09507	0.000230609	0.0152998	GAB1	GRB2 associated binding protein 1	protein_coding	2549
ENSG00000277481	0.0161755	0.0323341	0.0272799	0	0	-4.49736	4.09487	0.0290408	0.107485	PKD1L3	polycystin 1 like 3, transient receptor potential channel interacting	protein_coding	342372
ENSG00000233539	0	0.158106	0.0855852	0	0	-4.64368	4.09086	0.0817185	0.207908	AC011294.1		lincRNA	730338
ENSG00000279667	0	0.229994	0.35652	0	0	-4.70871	4.08764	0.0802427	0.205521	AL603839.4	TEC	TEC	NA
ENSG00000154127	2.42959	0.888469	2.28967	0.154044	0.0668047	2.31849	4.08673	0.00247696	0.0300246	UBASH3B	ubiquitin associated and SH3 domain containing B	protein_coding	84959
ENSG00000174136	0.235317	1.23162	1.49606	2.16449	0	0.79478	4.085	0.135876	0.287049	RGMB	repulsive guidance molecule BMP co-receptor b	protein_coding	285704
ENSG00000149201	0	0.0601167	0.070638	0	0	-4.69384	4.08454	0.0796918	0.204619	CCDC81	coiled-coil domain containing 81	protein_coding	60494
ENSG00000279722	0	0.125881	0.130958	0	0	-4.6868	4.08406	0.0796575	0.20456	AC007342.7	novel transcript	TEC	NA
ENSG00000181350	0.106211	0.0739297	0.0121212	0	0	-4.27075	4.07785	0.0557988	0.16307	LRRC75A	leucine rich repeat containing 75A	protein_coding	388341
ENSG00000285897	0.0432891	0.0540831	0.00896575	0	0	-4.31161	4.07719	0.0475924	0.146692	AC004687.2	novel transcript	protein_coding	NA
ENSG00000007314	0.0544115	0.412971	0.513459	0.0580677	0.00405716	-0.575442	4.07381	0.0483589	0.148001	SCN4A	sodium voltage-gated channel alpha subunit 4	protein_coding	6329
ENSG00000255837	0.0608952	0.593419	1.1351	0.0231066	0.0242166	-2.43887	4.07297	0.0663109	0.182417	TAS2R20	taste 2 receptor member 20	protein_coding	259295
ENSG00000242861	1.61104	3.4418	3.43201	1.19205	0	-1.68193	4.07263	0.0423921	0.135716	AL591895.1	novel transcript	antisense	NA
ENSG00000168453	0.0638254	0.0956881	0.185256	0	0.0609165	-1.63516	4.07051	0.0513036	0.154227	HR	HR, lysine demethylase and nuclear receptor corepressor	protein_coding	55806
ENSG00000236833	0.362073	0.614251	0.598794	0.173543	0	-2.00111	4.07005	0.0366866	0.124331	AC024560.1	novel transcript	lincRNA	NA
ENSG00000183979	0.14269	0.0972379	0.027634	0	0	-4.33274	4.06997	0.0425472	0.136048	NPB	neuropeptide B	protein_coding	256933
ENSG00000226609	0.333716	0.800499	0.959738	0	0.0796266	-3.41462	4.06656	0.0355383	0.121964	AL390067.1	novel transcript	antisense	NA
ENSG00000244582	5.75161	3.43242	0.951666	0.826359	0	-1.37362	4.06315	0.0750267	0.197048	RPL21P120	ribosomal protein L21 pseudogene 120	processed_pseudogene	NA
ENSG00000273599	0.00516435	0.0464549	0.0316298	0	0	-4.57673	4.06299	0.0430004	0.137096	AL731571.1	novel transcript, antisense to CTBP2	antisense	NA
ENSG00000255389	0.787354	0.694361	1.24565	0.184528	0.0138138	-0.484656	4.06196	0.0128119	0.0666317	Z97989.1	chromosome 6 open reading frame 3	antisense	NA
ENSG00000185837	0.888498	0.299711	0.0709791	0	0	-4.27222	4.05949	0.0603523	0.171671	HDHD5-AS1	HDHD5 antisense RNA 1	antisense	100130717
ENSG00000260475	0.389335	0.218887	0.069117	0	0	-4.33756	4.05936	0.0433923	0.137946	AL353719.1	novel transcript	lincRNA	NA
ENSG00000163126	0.0204316	0.204209	0.13239	0	0.0162503	-3.03005	4.0577	0.062577	0.175815	ANKRD23	ankyrin repeat domain 23	protein_coding	200539
ENSG00000274678	0.461223	0.307321	0.136465	0	0	-4.38787	4.05396	0.0358936	0.12282	AC106886.3	novel transcript	lincRNA	NA
ENSG00000280383	0.00606441	0.014547	0.0171177	0.00138068	0	-3.41996	4.0538	0.0351641	0.121283	Z95331.1	novel transcript, sense overlapping ATXN10	sense_overlapping	NA
ENSG00000270761	3.05805	1.52823	1.90009	0	0.608057	-2.16355	4.05083	0.0380699	0.127078	AL355353.1	novel transcript	lincRNA	NA
ENSG00000255966	0.587675	0.572684	0.657263	0.0668976	0	-3.3577	4.04689	0.0296087	0.108931	AC006064.3	novel transcript	antisense	NA
ENSG00000248774	2.20598	0.88731	2.04883	0.612479	0	-1.85554	4.04648	0.0437738	0.138727	AC097534.1	novel transcript	antisense	NA
ENSG00000211655	0	0.802027	0.702777	0	0	-4.69681	4.04533	0.0808512	0.206415	IGLV1-36	immunoglobulin lambda variable 1-36	IG_V_gene	NA
ENSG00000172061	0	0.0389132	0.0565502	0	0	-4.72714	4.04496	0.0811706	0.206983	LRRC15	leucine rich repeat containing 15	protein_coding	131578
ENSG00000065717	2.51303	2.54988	2.93002	0.197562	0.132514	1.81684	4.04457	0.000464266	0.016719	TLE2	transducin like enhancer of split 2	protein_coding	7089
ENSG00000165752	29.3455	6.88575	5.4905	0.44132	0.792895	3.54766	4.03927	0.00610791	0.0454481	STK32C	serine/threonine kinase 32C	protein_coding	282974
ENSG00000214595	0.511053	0.793854	1.32362	0.122765	0.0231826	1.98912	4.03762	0.00351012	0.0347126	EML6	echinoderm microtubule associated protein like 6	protein_coding	400954
ENSG00000273473	0	0.587779	0.456752	0	0	-4.69458	4.03581	0.0814044	0.207352	BX649601.1	novel transcript	lincRNA	NA
ENSG00000256576	2.41786	1.89741	1.87119	0.0860112	0.157751	-0.0206829	4.03481	0.003476	0.0346219	LINC02361	long intergenic non-protein coding RNA 2361	lincRNA	100996246
ENSG00000266993	0	0.0924161	0.2216	0	0	-4.76228	4.03383	0.0841689	0.211833	AL050343.1		antisense	NA
ENSG00000253870	0	0.54053	1.29611	0	0	-4.76228	4.03383	0.0841689	0.211833	IGKV1-32	immunoglobulin kappa variable 1-32 (pseudogene)	IG_V_pseudogene	NA
ENSG00000272630	0.0279855	0.363621	0.2807	0	0.0445167	-2.64629	4.03335	0.0781407	0.202063	AL731563.3	novel transcript	lincRNA	NA
ENSG00000229887	0.0774903	0.15974	0.211506	0.0110263	0	-3.80271	4.02479	0.0336638	0.118008	HNRNPA1P6	heterogeneous nuclear ribonucleoprotein A1 pseudogene 6	transcribed_unprocessed_pseudogene	NA
ENSG00000136931	0.0737256	0.0122812	0.0458087	0	0	-4.53418	4.0195	0.0411077	0.133144	NR5A1	nuclear receptor subfamily 5 group A member 1	protein_coding	2516
ENSG00000273394	0.346687	0.519759	0.606666	0.0563784	0	-3.40822	4.01688	0.0322636	0.115114	AC128687.2	novel transcript, antisense to GRAMD1C	antisense	NA
ENSG00000170458	0.0148633	0.111416	0.09499	0	0	-4.61501	4.01681	0.0436585	0.13848	CD14	CD14 molecule	protein_coding	929
ENSG00000260018	4.51957	1.00831	0.272223	0	0.128381	-2.62768	4.01576	0.102296	0.238878	AC040169.1	novel transcript, antisense to MBTPS1	antisense	NA
ENSG00000258702	2.21963	1.38655	1.80274	0.168447	0.0662022	0.814644	4.0132	0.00223466	0.0286553	AL137786.1	novel transcript	processed_transcript	NA
ENSG00000274191	0	0.927049	0.356765	0	0	-4.66488	4.01129	0.0867835	0.215576	AC026333.4	novel transcript	lincRNA	NA
ENSG00000105479	0.169536	0.122198	0.105918	0	0.0311172	-2.44734	4.0082	0.0371839	0.125143	CCDC114	coiled-coil domain containing 114	protein_coding	93233
ENSG00000233535	0.845796	0.301912	0.0536252	0	0	-4.27781	4.0078	0.070949	0.19012	AC003035.2	novel transcript	lincRNA	NA
ENSG00000226359	0	0.455244	0.255347	0	0	-4.69018	4.00678	0.0837522	0.211157	ACTG1P24	actin gamma 1 pseudogene 24	processed_pseudogene	NA
ENSG00000267206	0	0.262508	0.124337	0	0	-4.68158	4.00365	0.085076	0.213284	LCN6	lipocalin 6	protein_coding	158062
ENSG00000162614	0.157981	0.544749	0.52838	0.327302	0	-0.86605	4.00255	0.0698587	0.188177	NEXN	nexilin F-actin binding protein	protein_coding	91624
ENSG00000213413	0	0.116504	0.158021	0	0	-4.74682	3.99946	0.0822615	0.208703	PVRIG	PVR related immunoglobulin domain containing	protein_coding	79037
ENSG00000273402	0	0.369831	0.501623	0	0	-4.74682	3.99946	0.0822615	0.208703	AC004908.3	novel transcript, antisense to ZNF596	antisense	NA
ENSG00000196220	0.0133317	0.0111039	0.0189337	0.00168623	0	-3.42099	3.99869	0.0331176	0.116857	SRGAP3	SLIT-ROBO Rho GTPase activating protein 3	protein_coding	9901
ENSG00000136002	0.0317016	0	0.0344705	0	0	-4.67877	3.99344	0.107804	0.246793	ARHGEF4	Rho guanine nucleotide exchange factor 4	protein_coding	50649
ENSG00000277662	0.338416	1.057	0.510659	0.0642055	0	-3.37274	3.99124	0.0375888	0.125993	AL354696.1	novel transcript, sense intronic to MTRF1	sense_intronic	NA
ENSG00000260288	0	0.126636	0.101968	0	0	-4.72086	3.98984	0.0825932	0.209309	AC019294.2		processed_transcript	NA
ENSG00000166682	0.094632	0.41774	0.0951978	0	0.0250886	-2.87984	3.98796	0.0548111	0.161123	TMPRSS5	transmembrane serine protease 5	protein_coding	80975
ENSG00000278233	3.48111	7.41639	1.46365	0.521408	0	-2.64466	3.98525	0.0583532	0.167786	RNA5-8SN2	RNA, 5.8S ribosomal N2	rRNA	109864281
ENSG00000264207	0.681494	0.783309	0.580717	0.0775774	0.0135507	-1.86386	3.98394	0.0174679	0.0794842	AC239868.2	novel transcript, antisense HIST2H4A	antisense	NA
ENSG00000197457	0.628688	0.748488	0.462846	0.442027	0	-0.769632	3.98068	0.0562964	0.164008	STMN3	stathmin 3	protein_coding	50861
ENSG00000254409	0.17542	0.0964306	0.105881	0	0.0139521	-3.35177	3.97775	0.0344269	0.119655	AC087521.3	novel transcript, sense overlapping C11orf96	sense_overlapping	NA
ENSG00000102755	2.41129	2.26233	4.13771	0.146004	0.234185	3.57915	3.97098	0.000197799	0.015237	FLT1	fms related tyrosine kinase 1	protein_coding	2321
ENSG00000068831	20.9273	11.9572	15.4581	1.36368	0.725591	4.98636	3.97017	4.03e-05	0.0145248	RASGRP2	RAS guanyl releasing protein 2	protein_coding	10235
ENSG00000188277	0.413976	0.531977	0.384255	0.201963	0	-1.54621	3.96865	0.0434724	0.138126	C15orf62	chromosome 15 open reading frame 62	protein_coding	643338
ENSG00000243083	0.0899666	0.00561998	0.0459178	0	0	-4.57673	3.96673	0.0581254	0.167312	LINC00870	long intergenic non-protein coding RNA 870	lincRNA	201617
ENSG00000211970	3.25099	0.689708	0.588023	0.174563	0	-2.66442	3.96636	0.0601685	0.171332	IGHV4-61	immunoglobulin heavy variable 4-61	IG_V_gene	NA
ENSG00000142046	0.0501289	0.420863	0.54463	0	0.131572	-2.04392	3.96541	0.0868595	0.215706	TMEM91	transmembrane protein 91	protein_coding	641649
ENSG00000278189	69.8054	13.4594	2.48821	5.00551	0	-0.836608	3.96218	0.180338	0.344869	RNA5-8SN1	RNA, 5.8S ribosomal N1	rRNA	106632260
ENSG00000204584	0	0.0900562	0.159956	0	0	-4.78226	3.96185	0.084394	0.212083	FLJ45513	uncharacterized LOC729220	antisense	729220
ENSG00000248890	0.180039	2.02438	0.714342	0.358656	0	-1.53347	3.96004	0.083894	0.211371	HHIP-AS1	HHIP antisense RNA 1	antisense	646576
ENSG00000207757	0.700803	4.99061	3.45239	0	0.20902	-3.84919	3.95952	0.0482922	0.147916	MIR93	microRNA 93	miRNA	407050
ENSG00000112306	6118.97	4617.51	1955.8	261.459	257.32	9.962	3.95808	2.89e-05	0.0145248	RPS12	ribosomal protein S12	protein_coding	6206
ENSG00000259895	0	0.618032	0.546583	0	0.0512303	-2.75568	3.95361	0.215257	0.385083	AC106820.2		antisense	729652
ENSG00000284773	0.0974876	0.139512	0.497957	0.0907972	0	-2.15665	3.95217	0.0660549	0.181921	AC114490.3	novel protein	protein_coding	NA
ENSG00000217539	0.223158	0.154414	0.0868512	0	0.0102398	-3.67959	3.94813	0.0371631	0.125132	IQCB2P	IQ motif containing B2 pseudogene	processed_pseudogene	NA
ENSG00000259408	0.174474	1.59124	2.4624	0	0.797918	-1.58252	3.94529	0.106826	0.24538	AC010809.2		antisense	NA
ENSG00000258469	0.143021	0.321629	0.596663	0	0.0284381	-3.89139	3.94226	0.0423359	0.135587	CHMP4BP1	charged multivesicular body protein 4B pseudogene 1	processed_pseudogene	NA
ENSG00000119139	0.0416902	0.0230988	0.0632309	0	0.0162188	-2.19801	3.94053	0.0499314	0.151337	TJP2	tight junction protein 2	protein_coding	9414
ENSG00000126752	0	0.291399	0.161024	0	0	-4.72494	3.93918	0.0858582	0.214166	SSX1	SSX family member 1	protein_coding	6756
ENSG00000269924	0	0.502973	0.277938	0	0	-4.72494	3.93918	0.0858582	0.214166	AC024451.4	novel transcript, sense intronic to KIAA0146	sense_intronic	NA
ENSG00000187984	0	0.128346	0.0709229	0	0	-4.72494	3.93918	0.0858582	0.214166	ANKRD19P	ankyrin repeat domain 19, pseudogene	transcribed_unprocessed_pseudogene	NA
ENSG00000281207	0.01168	0.302063	0.483646	0	0.0940589	-2.03234	3.93888	0.142221	0.295235	SLFNL1-AS1	SLFNL1 antisense RNA 1	antisense	100507178
ENSG00000167693	8.24754	3.61297	2.56311	0.355462	0.184847	3.02487	3.93366	0.00209026	0.0279899	NXN	nucleoredoxin	protein_coding	64359
ENSG00000226971	0	0.157993	0.2245	0	0	-4.78697	3.92786	0.0845511	0.212334	AL606490.2	ornithine aminotransferase (gyrate atrophy) (OAT) pseudogene	processed_pseudogene	NA
ENSG00000149418	17.7666	15.7864	10.6616	1.73489	0.507413	4.39496	3.91972	0.000182777	0.015237	ST14	suppression of tumorigenicity 14	protein_coding	6768
ENSG00000130822	0.0550621	0.0371475	0.0102637	0	0	-4.42398	3.9162	0.0499444	0.151351	PNCK	pregnancy up-regulated nonubiquitous CaM kinase	protein_coding	139728
ENSG00000271967	0	0.42568	0.50864	0	0	-4.78293	3.91617	0.0845497	0.212334	AL583856.2	novel transcript	lincRNA	NA
ENSG00000205696	0	0.22414	0.232233	0	0	-4.77469	3.91588	0.0844757	0.21225	ADARB2-AS1	ADARB2 antisense RNA 1	antisense	642394
ENSG00000236404	0.145099	0.214026	0.128378	0.0692657	0	-1.66517	3.91498	0.0461863	0.143962	VLDLR-AS1	VLDLR antisense RNA 1	antisense	401491
ENSG00000117318	78.0282	41.0907	37.211	5.06975	2.09369	4.90103	3.91176	0.000149568	0.015237	ID3	inhibitor of DNA binding 3, HLH protein	protein_coding	3399
ENSG00000099204	5.60698	5.63685	10.5712	0.578509	0.36478	4.55667	3.91033	9.35e-05	0.015237	ABLIM1	actin binding LIM protein 1	protein_coding	3983
ENSG00000171703	9.92974	5.64492	4.91217	0.488421	0.355186	3.38185	3.90924	0.000297156	0.0152998	TCEA2	transcription elongation factor A2	protein_coding	6919
ENSG00000272954	0	0.733015	0.520788	0	0	-4.75642	3.90804	0.0855015	0.213765	AP000553.2	novel transcript, sense intronic to PPIL2	sense_intronic	NA
ENSG00000278487	3.2979	4.53224	0.0975769	0	0	-4.21391	3.90189	0.141891	0.294881	AC106800.4	eukaryotic translation elongation factor 1 beta 2 (EEF1B2) pseudogene	processed_pseudogene	NA
ENSG00000234506	10.2323	5.67274	2.32738	0.181997	0.381481	-0.243454	3.90188	0.0227039	0.0928687	LINC01506	long intergenic non-protein coding RNA 1506	lincRNA	101927015
ENSG00000146530	0.0459406	0.0313068	0.00667279	0	0	-4.41014	3.89623	0.057135	0.165566	VWDE	von Willebrand factor D and EGF domains	protein_coding	221806
ENSG00000220744	0	0.235837	0.318357	0	0	-4.80159	3.8942	0.0854931	0.213765	RPL5P18	ribosomal protein L5 pseudogene 18	processed_pseudogene	NA
ENSG00000243406	0.0651405	0.157341	0.29103	0	0.0690796	-2.24978	3.89312	0.0613122	0.173542	MRPS31P5	mitochondrial ribosomal protein S31 pseudogene 5	transcribed_unprocessed_pseudogene	100887750
ENSG00000174326	0.0961415	0.20591	0.113378	0.0156346	0	-3.42068	3.8923	0.0384132	0.127811	SLC16A11	solute carrier family 16 member 11	protein_coding	162515
ENSG00000234405	1.10887	0.631723	0.720479	0	0.211666	-2.53585	3.89217	0.0425952	0.136144	Z69733.1	novel transcript	antisense	NA
ENSG00000253392	1.08372	0.758205	0.346297	0.123364	0	-2.60263	3.89086	0.0506529	0.152899	AC119403.1	novel transcript, antisense to ZNF57	antisense	NA
ENSG00000123388	0	0.0836663	0.0731602	0	0	-4.77796	3.89056	0.0854577	0.213765	HOXC11	homeobox C11	protein_coding	3227
ENSG00000198812	0	0.105106	0.0919077	0	0	-4.77796	3.89056	0.0854577	0.213765	LRRC10	leucine rich repeat containing 10	protein_coding	376132
ENSG00000259775	0	0.484452	0.301167	0	0	-4.75795	3.89002	0.0867149	0.215505	AL138976.2	novel transcript, antisense to EIF5	antisense	NA
ENSG00000256804	0.0922109	0.622098	0.515649	0	0	-4.68158	3.88832	0.0475647	0.146692	AC138466.2	placenta-specific 8 (PLAC8) pseudogene	processed_pseudogene	NA
ENSG00000267627	0.460171	0.344948	0.0510577	0	0	-4.38398	3.88755	0.0668616	0.18319	AC118757.1	novel transcript	lincRNA	NA
ENSG00000258780	0.6142	0.497243	0.30094	0.0978839	0	-2.55344	3.88431	0.0437141	0.138585	BMS1P15	BMS1, ribosome biogenesis factor pseudogene 15	unprocessed_pseudogene	NA
ENSG00000225695	5.32697	9.95013	9.10793	0.745564	0.399373	1.3897	3.8841	0.00173723	0.0258504	HNRNPA1P35	heterogeneous nuclear ribonucleoprotein A1 pseudogene 35	processed_pseudogene	NA
ENSG00000124713	0.758331	1.31332	1.0236	0.0297669	0.124788	-1.41872	3.88337	0.0145225	0.0716144	GNMT	glycine N-methyltransferase	protein_coding	27232
ENSG00000238578	10.9014	12.8413	19.491	0	10.2187	-1.46485	3.88165	0.0571791	0.165643	SNORD4A	small nucleolar RNA, C/D box 4A	snoRNA	26773
ENSG00000207975	1.01935	9.16935	10.2469	2.03065	0	-2.35921	3.87987	0.0844834	0.21225	MIR181B1	microRNA 181b-1	miRNA	406955
ENSG00000161835	0.336901	0.193122	0.240114	0.0902373	0	-2.0541	3.87859	0.0441883	0.139519	GRASP	general receptor for phosphoinositides 1 associated scaffold protein	protein_coding	160622
ENSG00000268222	2.4332	4.70308	0.92103	0.125901	0.107959	-0.050515	3.87832	0.0282596	0.105986	EEF1A1P7	eukaryotic translation elongation factor 1 alpha 1 pseudogene 7	processed_pseudogene	NA
ENSG00000172889	0.241561	0.156384	0.140346	0	0.0392987	-2.71789	3.8745	0.0430621	0.137173	EGFL7	EGF like domain multiple 7	protein_coding	51162
ENSG00000198643	0.324762	0.371573	0.00910321	0	0	-4.23541	3.87105	0.140943	0.29353	FAM3D	family with sequence similarity 3 member D	protein_coding	131177
ENSG00000239912	0.718772	1.75109	2.44036	0	0.214379	-3.54676	3.87014	0.0454878	0.142388	RPL39P36	ribosomal protein L39 pseudogene 36	processed_pseudogene	NA
ENSG00000254726	4.42179	3.95282	6.27985	0.237086	0.475107	3.34279	3.86914	0.000193617	0.015237	MEX3A	mex-3 RNA binding family member A	protein_coding	92312
ENSG00000160867	0.0696594	0.0522173	0.0680149	0	0.0103882	-3.21925	3.86661	0.0393905	0.129606	FGFR4	fibroblast growth factor receptor 4	protein_coding	2264
ENSG00000245812	0.409928	0.339976	0.394831	0	0.291353	-1.22983	3.86599	0.0573169	0.165886	LINC02202	long intergenic non-protein coding RNA 2202	lincRNA	101927740
ENSG00000250853	0.462068	0.0384855	0.314444	0	0	-4.65591	3.86405	0.0594833	0.16997	RNF138P1	ring finger protein 138 pseudogene 1	processed_pseudogene	NA
ENSG00000176988	0.56113	0.438916	0.0129933	0	0	-4.23516	3.86254	0.14127	0.293984	FMR1NB	FMR1 neighbor	protein_coding	158521
ENSG00000254911	0.397055	1.3096	0.993874	0.135596	0	-3.26771	3.85694	0.0463071	0.144096	SCARNA9	small Cajal body-specific RNA 9	antisense	619383
ENSG00000188687	0	0.0523691	0.021394	0	0	-4.75098	3.85562	0.0911136	0.22237	SLC4A5	solute carrier family 4 member 5	protein_coding	57835
ENSG00000279908	0.0344904	0.116344	0.250275	0	0.0308611	-2.96249	3.85547	0.0694167	0.187477	AC026748.1	tec	TEC	NA
ENSG00000270441	0.186985	0.362094	0.410783	0	0.120834	-2.33088	3.85166	0.0495387	0.15044	AC135506.1	laminin, beta 1 (LAMB1) pseudogene	unprocessed_pseudogene	NA
ENSG00000241549	0.230104	0.253659	0.573093	0.161785	0	-2.02433	3.84938	0.0557648	0.163045	GUSBP2	glucuronidase, beta pseudogene 2	transcribed_unprocessed_pseudogene	387036
ENSG00000255130	0.81548	0.687702	0.0407162	0	0	-4.32117	3.8486	0.103756	0.240694	AC022874.1	novel transcript	antisense	NA
ENSG00000170122	0.184609	0.212899	0.151259	0.0323305	0	-3.00897	3.84497	0.0412293	0.133318	FOXD4	forkhead box D4	protein_coding	2298
ENSG00000230658	0.218659	0.229472	0.346447	0.112009	0	-2.07326	3.84459	0.0474505	0.146439	KLHL7-DT	KLHL7 divergent transcript	lincRNA	100775104
ENSG00000240674	10.0448	2.97686	0.202167	0.265918	0	-2.05924	3.84299	0.218288	0.388711	AC106872.2	ribosomal protein L21 (RPL21) pseudogene	processed_pseudogene	NA
ENSG00000284747	0	0.0561575	0.0598476	0	0	-4.81548	3.84134	0.0869506	0.215846	AL034417.4	novel transcript, antisense to ERRFI1	antisense	NA
ENSG00000207031	0.373761	2.2414	2.0901	0	0	-4.71367	3.8412	0.0490016	0.149243	SNORD59A	small nucleolar RNA, C/D box 59A	snoRNA	26789
ENSG00000251050	0.179693	0.875546	0.933079	0.0511381	0	-3.9403	3.84028	0.0503736	0.152353	AC112184.1	ring-box 1 (RBX1) pseudogene	processed_pseudogene	NA
ENSG00000008256	3.65846	2.61578	4.28111	0.296685	0.201534	2.80037	3.83797	0.000306116	0.0153327	CYTH3	cytohesin 3	protein_coding	9265
ENSG00000273507	0	0.229442	0.210558	0	0	-4.80918	3.83662	0.0871995	0.216306	AL354809.1	novel transcript	lincRNA	NA
ENSG00000252965	1.58672	3.37003	1.338	0	0.157751	-3.79339	3.82522	0.042337	0.135587	RF00019		misc_RNA	NA
ENSG00000234985	2.29235	1.2274	0.191848	0.0745564	0	-3.19988	3.82296	0.0935791	0.226333	AC074085.2	ribosomal protein L18 (RPL18) pseudogene	processed_pseudogene	NA
ENSG00000106991	0.740874	0.325743	0.375603	0.397356	0	-0.752424	3.82227	0.0714779	0.191083	ENG	endoglin	protein_coding	2022
ENSG00000176244	0.411687	0.448878	0.622883	0.23432	0	-1.93788	3.82025	0.0494283	0.150199	ACBD7	acyl-CoA binding domain containing 7	protein_coding	414149
ENSG00000233775	0	0.244694	0.423756	0	0	-4.85516	3.81929	0.0890318	0.21899	AL109945.1	novel transcript	lincRNA	NA
ENSG00000145687	26.395	24.3576	37.1723	2.54088	1.57969	6.80637	3.81707	7.86e-06	0.0145248	SSBP2	single stranded DNA binding protein 2	protein_coding	23635
ENSG00000197465	0.43363	0.608164	1.19568	0.0557313	0.0500646	-0.976678	3.81539	0.0141335	0.0705002	GYPE	glycophorin E (MNS blood group)	protein_coding	2996
ENSG00000242970	0.568767	0.852706	0.735645	0.0924932	0	-3.49434	3.81355	0.0393043	0.129497	AC068522.1	ribosomal protein S26 (RPS26) pseudogene	processed_pseudogene	NA
ENSG00000223658	1.24375	0.663383	1.16555	0.707904	0	-1.29802	3.81256	0.0607148	0.172464	C1GALT1C1L	C1GALT1 specific chaperone 1 like	protein_coding	728819
ENSG00000229018	0.0209821	0.424666	0.307301	0.0238848	0	-3.63688	3.81115	0.085125	0.213313	PMS2P7	PMS1 homolog 2, mismatch repair system component pseudogene 7	unprocessed_pseudogene	NA
ENSG00000278740	2.08316	2.27444	5.5834	0.902145	0.0540277	-0.544593	3.80923	0.0256701	0.099899	AC005332.7	novel transcript	lincRNA	NA
ENSG00000088305	3.06961	2.91823	4.25951	0.182639	0.339488	2.46428	3.80663	0.000434722	0.0164825	DNMT3B	DNA methyltransferase 3 beta	protein_coding	1789
ENSG00000233084	0.423812	0.408462	0.403058	0.0344602	0	-3.85097	3.80599	0.0372937	0.125367	RPL23AP25	ribosomal protein L23a pseudogene 25	processed_pseudogene	NA
ENSG00000236901	3.70076	3.67308	7.72784	0.701234	0.173252	3.31908	3.80499	0.00128211	0.0232889	MIR600HG	MIR600 host gene	sense_intronic	81571
ENSG00000274363	0	0.227169	0.383319	0	0	-4.86256	3.80227	0.0895256	0.219738	AC087742.1	novel transcript	lincRNA	NA
ENSG00000274620	0	1.54225	2.60235	0	0	-4.86256	3.80227	0.0895256	0.219738	MIR378J	microRNA 378j	miRNA	102465136
ENSG00000256436	0.2471	0.432199	0.40211	0.0781346	0	-2.9478	3.80167	0.0454136	0.142281	TAS2R31	taste 2 receptor member 31	protein_coding	259290
ENSG00000170509	0	0.0964306	0.0965388	0	0	-4.83324	3.80054	0.0884099	0.218235	HSD17B13	hydroxysteroid 17-beta dehydrogenase 13	protein_coding	345275
ENSG00000213082	1.19957	0.946536	0.15131	0.0359349	0	-3.63824	3.79371	0.0755495	0.197734	PPP1R14BP2	protein phosphatase 1 regulatory inhibitor subunit 14B pseudogene 2	processed_pseudogene	NA
ENSG00000260807	0	0.0860972	0.0458774	0	0	-4.80159	3.79011	0.0911741	0.222489	AC009041.2		lincRNA	NA
ENSG00000106976	0.0182111	0.0838574	0.133705	0.0370187	0	-2.00972	3.78778	0.0831367	0.21009	DNM1	dynamin 1	protein_coding	1759
ENSG00000115718	1.39318	1.63388	0.532547	0.0383689	0.100531	-0.193799	3.78648	0.0183433	0.0815356	PROC	protein C, inactivator of coagulation factors Va and VIIIa	protein_coding	5624
ENSG00000132481	1.06169	0.247449	0.213818	0.192964	0	-1.35414	3.78289	0.0813574	0.207289	TRIM47	tripartite motif containing 47	protein_coding	91107
ENSG00000179855	0.0773655	0.140152	0.453234	0.132103	0	-1.78072	3.78104	0.0856048	0.213906	GIPC3	GIPC PDZ domain containing family member 3	protein_coding	126326
ENSG00000186831	0	0.127352	0.0939604	0	0	-4.82616	3.78002	0.0897837	0.220168	KRT17P2	keratin 17 pseudogene 2	transcribed_unprocessed_pseudogene	NA
ENSG00000271757	0	0.325555	0.315407	0	0	-4.84255	3.77918	0.0892171	0.219388	AP002360.2	novel transcript	lincRNA	NA
ENSG00000175868	0.0569614	0.0426987	0.0455045	0.0040526	0	-3.85849	3.7791	0.0388654	0.128655	CALCB	calcitonin related polypeptide beta	protein_coding	797
ENSG00000230079	0.0217135	0.130213	0.109859	0	0	-4.74184	3.77705	0.0514431	0.154327	STK24P1	serine/threonine kinase 24 pseudogene 1	processed_pseudogene	NA
ENSG00000227077	17.4867	27.0168	11.268	0.607812	2.07029	0.315472	3.77579	0.00906902	0.0554182	AC107983.1	ribosomal protein S28 (RPS28) pseudogene	processed_pseudogene	NA
ENSG00000226855	1.42859	1.90379	0.287426	0.252968	0	-1.97236	3.77419	0.09504	0.228374	RPSAP17	ribosomal protein SA pseudogene 17	processed_pseudogene	NA
ENSG00000197705	12.6964	11.0453	20.3333	0.421889	2.6027	4.64351	3.77069	0.000761479	0.0193654	KLHL14	kelch like family member 14	protein_coding	57565
ENSG00000244219	0.357857	0.342767	0.148234	0.0452626	0	-2.98004	3.76415	0.0527516	0.15701	TMEM225B	transmembrane protein 225B	protein_coding	100289187
ENSG00000280107	0.0501469	0.388435	0.832371	0.133197	0	-2.49474	3.76322	0.105509	0.243378	AL022393.1	TEC	TEC	NA
ENSG00000230734	0.838567	1.30209	0.127601	0	0.0357299	-3.6508	3.7617	0.0862417	0.214834	RPL10P3	ribosomal protein L10 pseudogene 3	processed_pseudogene	NA
ENSG00000272750	0.211883	0.397073	0.315963	0	0.176948	-1.80092	3.75972	0.0576677	0.166486	AL592148.3	novel transcript, antisense to MIA3	antisense	NA
ENSG00000224858	128.196	104.126	14.8534	8.30183	1.66536	3.25777	3.75689	0.0376102	0.126022	RPL29P11	ribosomal protein L29 pseudogene 11	processed_pseudogene	NA
ENSG00000272711	8.30659	7.56661	6.88784	1.04133	0.275975	1.8154	3.75655	0.00128994	0.0233624	AC019069.1	novel transcript	lincRNA	NA
ENSG00000101439	10.6514	6.35796	4.58787	0.682247	0.325833	3.11077	3.75541	0.000845423	0.0201274	CST3	cystatin C	protein_coding	1471
ENSG00000161638	5.37186	6.3924	8.81234	1.33924	0.183172	4.16656	3.75176	0.00101938	0.0213053	ITGA5	integrin subunit alpha 5	protein_coding	3678
ENSG00000225963	0	0.04502	0.0699684	0	0	-4.88597	3.74849	0.0912001	0.222523	AC009950.1	novel transcript, antisense to SP110	antisense	NA
ENSG00000077943	0.0409608	0.228889	0.230047	0.118688	0	-1.41918	3.7444	0.0922977	0.224345	ITGA8	integrin subunit alpha 8	protein_coding	8516
ENSG00000250036	4.20879	7.08374	8.33163	0.361588	0.663179	-0.291077	3.74379	0.00741356	0.049717	IGKV1D-37	immunoglobulin kappa variable 1D-37 (non-functional)	IG_V_gene	NA
ENSG00000118507	4.38919	3.13236	4.614	0.305013	0.296833	2.64395	3.74137	0.000294128	0.0152998	AKAP7	A-kinase anchoring protein 7	protein_coding	9465
ENSG00000008128	0.131186	0.165387	0.1572	0.00339398	0.0248992	-1.96358	3.74032	0.0238534	0.0957336	CDK11A	cyclin dependent kinase 11A	protein_coding	728642
ENSG00000172794	13.9553	11.8028	13.9789	2.25773	0.421829	4.56429	3.73752	0.000355076	0.0157422	RAB37	RAB37, member RAS oncogene family	protein_coding	326624
ENSG00000165730	1.52942	0.764309	1.7457	0.355556	0.0256991	0.842556	3.73619	0.0134833	0.06881	STOX1	storkhead box 1	protein_coding	219736
ENSG00000132613	0.196264	0.689368	0.501724	0.0255332	0.0401398	-0.405914	3.72637	0.0132146	0.067945	MTSS1L	MTSS1L, I-BAR domain containing	protein_coding	92154
ENSG00000125910	208.371	50.0703	28.6832	6.14616	4.41152	5.32568	3.72302	0.00336005	0.0341455	S1PR4	sphingosine-1-phosphate receptor 4	protein_coding	8698
ENSG00000242060	5.10965	3.27166	0.510241	0.343337	0.0211666	-1.01226	3.72295	0.102068	0.238658	RPS3AP49	ribosomal protein S3a pseudogene 49	processed_pseudogene	NA
ENSG00000204580	2.71348	2.88406	3.35344	0.400539	0.128317	3.27868	3.7131	0.000267081	0.0152998	DDR1	discoidin domain receptor tyrosine kinase 1	protein_coding	780
ENSG00000124701	0.146127	0.474666	0.505857	0	0.116223	-2.77132	3.71173	0.0627391	0.176137	APOBEC2	apolipoprotein B mRNA editing enzyme catalytic subunit 2	protein_coding	10930
ENSG00000273355	1.62505	1.6097	1.74638	0	1.03861	-1.76961	3.71151	0.0584968	0.168069	AP000894.4	novel transcript	lincRNA	NA
ENSG00000205041	0	0.20122	0.393144	0.0109132	0	-4.18959	3.71125	0.130659	0.27959	AC118344.1	novel transcript, sense intronic to AKT2	sense_intronic	NA
ENSG00000103888	1.85753	1.52477	4.37437	1.87374	0.0175532	2.68918	3.71028	0.0419768	0.134782	CEMIP	cell migration inducing hyaluronidase 1	protein_coding	57214
ENSG00000172159	0	0.194386	0.113937	0	0.0103124	-3.38833	3.71027	0.191139	0.357417	FRMD3	FERM domain containing 3	protein_coding	257019
ENSG00000183423	0	0.0808819	0.0421406	0	0	-4.8442	3.70714	0.0945774	0.22759	LRIT3	leucine rich repeat, Ig-like and transmembrane domains 3	protein_coding	345193
ENSG00000285669	0.0488897	0.242794	0.410091	0	0.174981	-1.65161	3.70613	0.104413	0.241723	AC026979.4	novel transcript	lincRNA	NA
ENSG00000261613	0.0280181	0.15752	0.346932	0	0.0334264	-3.33482	3.69583	0.0906894	0.221603	AC093525.6	novel transcript, antisense to PDPK1	antisense	NA
ENSG00000204301	0.744801	0.347057	0.424231	0.00654702	0.176685	0.733279	3.69018	0.0195225	0.0846169	NOTCH4	notch 4	protein_coding	4855
ENSG00000268521	0	0.377764	0.536782	0	0	-4.91144	3.69009	0.0932251	0.225682	VN1R83P	vomeronasal 1 receptor 83 pseudogene	unprocessed_pseudogene	NA
ENSG00000230847	0.454128	0.959361	2.9023	0.187983	0.0492535	-1.74194	3.68883	0.0443978	0.14001	OCLNP1	OCLN pseudogene 1	unprocessed_pseudogene	NA
ENSG00000261335	0.685701	0.159097	0.899929	0.343819	0	-1.7154	3.68716	0.0915668	0.223149	AC005837.1		antisense	105274304
ENSG00000153822	0	0.0364581	0.030612	0	0	-4.88311	3.68637	0.0930888	0.225441	KCNJ16	potassium voltage-gated channel subfamily J member 16	protein_coding	3773
ENSG00000260317	0.295075	0.745063	0.669956	0.415451	0	-1.49125	3.68383	0.0712829	0.190739	AC009812.4	novel transcript	lincRNA	NA
ENSG00000186603	26.535	18.4203	14.2144	0.568075	3.71591	3.47514	3.68318	0.00149122	0.0248645	HPDL	4-hydroxyphenylpyruvate dioxygenase like	protein_coding	84842
ENSG00000272989	0.0812525	0.475079	0.640444	0	0.18418	-2.28082	3.68305	0.0917062	0.223405	LINC02012	long intergenic non-protein coding RNA 2012	lincRNA	NA
ENSG00000257557	0.156023	0.136449	0.184654	0	0.0672172	-2.3891	3.68285	0.0541922	0.159989	PPP1R12A-AS1	PPP1R12A antisense RNA 1	bidirectional_promoter_lncRNA	NA
ENSG00000234711	0.238458	0.17875	0.0352771	0	0	-4.54235	3.68049	0.0696692	0.187858	TUBB8P11	tubulin beta 8 class VIII pseudogene 11	unprocessed_pseudogene	NA
ENSG00000176533	19.317	24.2105	24.0812	3.76401	0.791901	5.19721	3.67956	0.000265289	0.0152998	GNG7	G protein subunit gamma 7	protein_coding	2788
ENSG00000274904	1.29379	0.929426	0.157906	0.0613657	0	-3.33045	3.67528	0.0890977	0.219123	AC093512.1	novel transcript, antisense to ALDOA	antisense	NA
ENSG00000158106	3.42674	3.17312	3.00768	0.229459	0.264531	2.26375	3.67137	0.000347835	0.0157422	RHPN1	rhophilin Rho GTPase binding protein 1	protein_coding	114822
ENSG00000259964	0.102273	0.327567	0.230252	0.0952542	0	-2.16346	3.67009	0.0637502	0.178032	THSD4-AS1	THSD4 antisense RNA 1	antisense	NA
ENSG00000268649	0.566305	0.88439	0.84197	0	0.281508	-2.57633	3.66899	0.0543863	0.16023	AL132655.2	novel transcript	lincRNA	NA
ENSG00000276007	0.41148	1.17596	1.52717	0	1.0125	-1.36414	3.66811	0.089363	0.219572	AC079414.3	novel transcript, antisense WWOX	sense_intronic	NA
ENSG00000276384	1.64508	0.295959	0.40302	0	0.0785051	-3.48353	3.66583	0.0656106	0.181071	AC016876.3	novel transcript, antisense to TNFSF12	antisense	NA
ENSG00000152270	1.75036	3.06572	5.04358	0.328451	0.184256	3.69369	3.66478	0.000906825	0.020435	PDE3B	phosphodiesterase 3B	protein_coding	5140
ENSG00000151006	0.0356707	0.202453	0.260536	0	0.10943	-1.84803	3.66242	0.0995555	0.235205	PRSS53	serine protease 53	protein_coding	339105
ENSG00000112799	11.6465	5.41247	6.62531	1.27233	0.240023	1.7357	3.65976	0.0041072	0.0375973	LY86	lymphocyte antigen 86	protein_coding	9450
ENSG00000071246	1.60812	1.10527	2.56819	0.157048	0.126016	2.01323	3.65619	0.00202203	0.0275301	VASH1	vasohibin 1	protein_coding	22846
ENSG00000151136	0.162731	0.0265183	0.0565217	0.0201351	0	-2.48488	3.65556	0.0740403	0.195383	BTBD11	BTB domain containing 11	protein_coding	121551
ENSG00000199477	1.07816	1.61639	1.26325	0	0.128628	-3.9477	3.65102	0.0459935	0.143481	SNORA31	small nucleolar RNA, H/ACA box 31	snoRNA	677814
ENSG00000284753	20.3744	10.7313	5.54012	0.490118	1.20161	2.76605	3.65004	0.00504792	0.0415118	EEF1AKMT4	EEF1A lysine methyltransferase 4	protein_coding	110599564
ENSG00000269416	0	0.293265	0.50504	0	0.0456597	-3.01516	3.64858	0.22171	0.3925	LINC01224	long intergenic non-protein coding RNA 1224	lincRNA	104472717
ENSG00000253313	0	0.138609	0.128021	0	0	-4.90936	3.64706	0.0945912	0.227593	C1orf210	chromosome 1 open reading frame 210	protein_coding	149466
ENSG00000146409	3.72746	3.67729	3.88648	0.184986	0.490742	1.92647	3.64681	0.000854738	0.020149	SLC18B1	solute carrier family 18 member B1	protein_coding	116843
ENSG00000197905	0.431833	0.443939	0.183987	0.133427	0	-1.96236	3.64638	0.0663563	0.182471	TEAD4	TEA domain transcription factor 4	protein_coding	7004
ENSG00000243071	16.4105	15.1469	3.14137	0.465356	0.661896	0.542364	3.64147	0.0424667	0.135885	AC107032.1	ribosomal protein L21 (RPL21) pseudogene	processed_pseudogene	NA
ENSG00000213658	0	0.0758938	0.0320153	0	0	-4.86745	3.63994	0.0993133	0.234992	LAT	linker for activation of T cells	protein_coding	27040
ENSG00000225093	9.89913	5.496	3.52907	0.394928	0.4139	1.28237	3.63785	0.00581863	0.0444083	RPL3P7	ribosomal protein L3 pseudogene 7	processed_pseudogene	NA
ENSG00000272444	0	0.356704	0.276468	0	0	-4.90575	3.63471	0.0955169	0.229206	AL118558.4	novel transcript	lincRNA	NA
ENSG00000132386	7.22496	9.06528	8.81454	1.62202	0.272427	3.22043	3.6347	0.000944052	0.0206467	SERPINF1	serpin family F member 1	protein_coding	5176
ENSG00000211674	4.41451	6.6183	3.7617	0.628153	0.131666	-2.1828	3.63106	0.0299345	0.109608	IGLJ1	immunoglobulin lambda joining 1	IG_J_gene	NA
ENSG00000138964	10.8165	5.49118	5.67609	2.64136	0.112044	4.44452	3.62836	0.00860248	0.0537358	PARVG	parvin gamma	protein_coding	64098
ENSG00000255363	0.162505	0.304538	0.35484	0	0.116324	-2.51842	3.6265	0.0615692	0.173932	AP001189.5	novel transcript	lincRNA	NA
ENSG00000275491	0	0.324046	0.628694	0	0.0198358	-4.23346	3.62567	0.134672	0.285703	LINC01730	long intergenic non-protein coding RNA 1730	lincRNA	NA
ENSG00000281404	0.0342691	0.924782	1.77034	0	0.265746	-2.70675	3.62239	0.158978	0.317464	LINC01176	long intergenic non-protein coding RNA 1176	lincRNA	100506516
ENSG00000268117	0	0.894175	0.79411	0	0	-4.92046	3.62174	0.0957633	0.229639	VN1R84P	vomeronasal 1 receptor 84 pseudogene	unprocessed_pseudogene	NA
ENSG00000148737	0.0374538	0.442972	0.693714	0.0284235	0.0223418	-0.616268	3.61846	0.0740393	0.195383	TCF7L2	transcription factor 7 like 2	protein_coding	6934
ENSG00000116819	0.0379496	0.189649	0.104424	0	0.0150917	-3.64059	3.61828	0.0625528	0.175773	TFAP2E	transcription factor AP-2 epsilon	protein_coding	339488
ENSG00000254634	0	0.25101	0.308266	0	0.0228281	-3.48451	3.61689	0.191552	0.358044	SMG1P6	SMG1 pseudogene 6	unprocessed_pseudogene	NA
ENSG00000244040	0	0.0312346	0.0203421	0	0	-4.90627	3.61467	0.0971341	0.231964	IL12A-AS1	IL12A antisense RNA 1	antisense	101928376
ENSG00000213303	1.13261	3.92669	0.584352	0.120872	0.0422262	-2.40678	3.612	0.0664882	0.18268	AC008481.1	ribosomal protein S12 (RPS12) pseudogene	processed_pseudogene	NA
ENSG00000228331	10.3805	6.45454	2.01265	1.47026	0.0570702	-0.00157278	3.61099	0.0594634	0.16997	RPL17P43	ribosomal protein L17 pseudogene 43	processed_pseudogene	NA
ENSG00000184428	14.7537	5.72877	5.47939	0.255143	1.53171	4.18904	3.61085	0.00261352	0.0307591	TOP1MT	DNA topoisomerase I mitochondrial	protein_coding	116447
ENSG00000169885	0.132854	0.552262	0.87157	0.0137485	0.100863	-1.38725	3.60945	0.0464027	0.144297	CALML6	calmodulin like 6	protein_coding	163688
ENSG00000099864	0.159922	0.085628	0.0425855	0	0.020442	-2.78865	3.60483	0.07075	0.189797	PALM	paralemmin	protein_coding	5064
ENSG00000168675	3.62967	2.14156	2.85553	0.190406	0.278377	4.11518	3.6025	9.43e-05	0.015237	LDLRAD4	low density lipoprotein receptor class A domain containing 4	protein_coding	753
ENSG00000255468	0.296578	0.296423	0.178426	0	0.117942	-2.10878	3.60167	0.0634664	0.177453	AP001107.9		antisense	102724064
ENSG00000232713	3.8448	6.0786	3.35071	0.198941	0.500396	-0.681859	3.59874	0.0122949	0.0652794	AC010733.1	ribosomal protein S12 (RPS12) pseudogene	processed_pseudogene	NA
ENSG00000125775	0.560008	0.380184	0.275738	0.0180419	0.0378174	-1.43916	3.59818	0.0199762	0.0858386	SDCBP2	syndecan binding protein 2	protein_coding	27111
ENSG00000267152	0.309178	1.06611	1.17458	0.774291	0	-1.35876	3.59707	0.0933591	0.225948	AC093227.1	novel transcript	lincRNA	NA
ENSG00000261092	0	0.494426	0.421532	0	0	-4.932	3.59543	0.0970344	0.231847	LINC02178	long intergenic non-protein coding RNA 2178	lincRNA	105371248
ENSG00000126467	1.03171	0.456998	0.337173	0.413724	0	-1.15157	3.59524	0.0857241	0.214088	TSKS	testis specific serine kinase substrate	protein_coding	60385
ENSG00000232874	0.130382	2.10131	2.18731	0.445258	0	-2.65506	3.59521	0.121651	0.267505	AC080129.2	novel transcript	antisense	NA
ENSG00000164669	0.0646067	0.139908	0.116605	0	0.0385389	-2.70015	3.59447	0.0611299	0.173192	INTS4P1	integrator complex subunit 4 pseudogene 1	transcribed_unprocessed_pseudogene	285905
ENSG00000159905	0.11349	0.170147	0.195064	0.0587231	0	-2.61989	3.59434	0.0578906	0.166892	ZNF221	zinc finger protein 221	protein_coding	7638
ENSG00000141542	0.0859881	0.234082	0.149437	0	0.124184	-1.55271	3.59227	0.0794476	0.204247	RAB40B	RAB40B, member RAS oncogene family	protein_coding	10966
ENSG00000233406	1.93325	2.053	0.283141	0	0.422845	-1.75448	3.59216	0.126409	0.274453	AL162430.1	ribosomal protein S2 (RPS2) pseudogene	processed_pseudogene	NA
ENSG00000168528	4.43901	3.25647	2.39777	0.161844	0.395777	2.06388	3.59054	0.00162036	0.025424	SERINC2	serine incorporator 2	protein_coding	347735
ENSG00000137101	38.0495	16.942	18.3088	3.23719	1.08152	4.82747	3.58895	0.000445017	0.0165327	CD72	CD72 molecule	protein_coding	971
ENSG00000245248	0.43561	0.3486	0.29313	0	0.495116	-0.687917	3.58774	0.0944368	0.227434	USP2-AS1	USP2 antisense RNA 1 (head to head)	antisense	NA
ENSG00000200502	5.27337	5.61736	11.2339	5.05507	0	-1.86505	3.58152	0.0734619	0.194549	RF00019		misc_RNA	NA
ENSG00000258810	1.14417	1.50094	4.44323	1.41099	0	-2.08273	3.58138	0.0848635	0.212939	AL133371.2	novel transcript, antisense to RNASE1	antisense	NA
ENSG00000124743	0	0.0292713	0.035094	0	0	-4.95964	3.57987	0.0976853	0.232536	KLHL31	kelch like family member 31	protein_coding	401265
ENSG00000269892	0	0.287851	0.284042	0	0	-4.94934	3.57841	0.097638	0.232536	AC125494.2	novel transcript	lincRNA	NA
ENSG00000236312	0.791867	0.890386	0.400644	0	0.0944722	-3.54264	3.57742	0.0572645	0.165786	RPL34P34	ribosomal protein L34 pseudogene 34	processed_pseudogene	NA
ENSG00000252933	0.539079	2.02049	3.80409	0	0.321569	-3.77788	3.57013	0.0751412	0.197222	RNU6-1223P	RNA, U6 small nuclear 1223, pseudogene	snRNA	NA
ENSG00000281468	1.54508	1.91931	2.98585	0.552774	0.0526664	-0.968325	3.56403	0.0234064	0.0945946	AC006504.8	novel transcript, sense intronic to novel transcript	sense_intronic	NA
ENSG00000133983	1.14355	0.812101	0.653105	0.0856419	0.0448781	-0.80497	3.56062	0.012601	0.0662796	COX16	cytochrome c oxidase assembly factor COX16	protein_coding	51241
ENSG00000087495	0.0597896	0	0.0293931	0	0	-4.85949	3.56009	0.12581	0.27355	PHACTR3	phosphatase and actin regulator 3	protein_coding	116154
ENSG00000267281	0	0.0937388	0.0554991	0	0	-4.93313	3.55359	0.10054	0.236446	AC023509.3	neuropeptide FF-amide peptide precursor	protein_coding	8620
ENSG00000274020	0.445073	0.871925	0.79875	0.0404465	0.0892413	0.958105	3.55223	0.00393414	0.036943	LINC01138	long intergenic non-protein coding RNA 1138	processed_transcript	NA
ENSG00000114126	56.6014	40.4207	52.0541	3.53112	4.98963	7.77279	3.55042	6.8e-06	0.0145248	TFDP2	transcription factor Dp-2	protein_coding	7029
ENSG00000283078	0.0522987	0.3659	0.199614	0.0396892	0	-3.28279	3.54893	0.0797271	0.204681	AL137077.2	novel transcript	lincRNA	NA
ENSG00000090932	3.00879	2.60858	2.44639	0.29253	0.166066	1.37799	3.54456	0.00150371	0.0249221	DLL3	delta like canonical Notch ligand 3	protein_coding	10683
ENSG00000259940	0.0166264	0.186949	0.234653	0.0189265	0	-3.8129	3.54266	0.0941515	0.227168	AC109449.1	novel transcript, antisense to JMJD5	antisense	NA
ENSG00000211644	3.6031	6.64425	5.87192	0.65625	0.300902	-0.369887	3.54219	0.00934234	0.0562725	IGLV1-51	immunoglobulin lambda variable 1-51	IG_V_gene	NA
ENSG00000276445	0	0.467757	1.38045	0	0.0572657	-3.96574	3.54018	0.167049	0.327771	AC005393.1	novel transcript	lincRNA	NA
ENSG00000276250	0.19834	0.64427	1.69011	0	0.236626	-3.16238	3.53671	0.0949203	0.228119	AC127024.6	novel transcript, antisense to CRLF3	antisense	NA
ENSG00000235313	0.157484	0.826358	1.23712	0.134453	0	-3.55699	3.53664	0.0836391	0.210929	HM13-IT1	HM13 intronic transcript 1	sense_intronic	NA
ENSG00000152207	0.0156546	0.101702	0.0611399	0	0.0124509	-3.29722	3.53445	0.0807791	0.206325	CYSLTR2	cysteinyl leukotriene receptor 2	protein_coding	57105
ENSG00000164532	0.179405	0.156898	0.756416	0	0.231873	-2.17273	3.53115	0.101616	0.237981	TBX20	T-box 20	protein_coding	57057
ENSG00000261455	1.6368	1.20313	1.32874	0.560779	0.0189587	-0.144718	3.53067	0.0259859	0.100571	LINC01003	long intergenic non-protein coding RNA 1003	lincRNA	NA
ENSG00000207631	0	1.91028	1.73421	0	0	-4.97291	3.52475	0.100313	0.236178	MIR641	microRNA 641	miRNA	693226
ENSG00000270598	1.82458	1.98941	0.706711	0.188817	0	-3.54655	3.52333	0.0646449	0.179638	AL512343.1	chromosome 17 open reading frame 89 (C17orf89) pseudogene	processed_pseudogene	NA
ENSG00000262333	0.499001	0.418062	0.797269	0.0167069	0.105057	-2.25749	3.52283	0.0360308	0.123028	HNRNPA1P16	heterogeneous nuclear ribonucleoprotein A1 pseudogene 16	processed_pseudogene	NA
ENSG00000152990	0.718228	0.454337	1.40416	0.0310477	0.184389	1.50528	3.52239	0.0112739	0.0619738	ADGRA3	adhesion G protein-coupled receptor A3	protein_coding	166647
ENSG00000146281	16.3203	8.84175	18.0416	1.41996	0.998038	4.60595	3.52122	0.000159122	0.015237	PM20D2	peptidase M20 domain containing 2	protein_coding	135293
ENSG00000241634	0.826094	3.38522	11.2923	0.250767	0.591333	-0.491991	3.5208	0.0629407	0.17642	AC069499.1	ribosomal protein L13 (RPL13) pseudogene	processed_pseudogene	NA
ENSG00000221184	1.44495	2.1663	5.54076	0	0.861937	-3.23519	3.51989	0.0774337	0.200879	MIR1254-1	microRNA 1254-1	miRNA	NA
ENSG00000228665	1.10799	1.66112	0.0590089	0	0	-4.51905	3.51845	0.138404	0.290038	BX679664.1	ribosomal protein S27 (metallopanstimulin 1) (RPS27) pseudogene	processed_pseudogene	NA
ENSG00000079337	2.93365	2.05642	3.07349	0.301189	0.177212	3.59333	3.51821	0.00016529	0.015237	RAPGEF3	Rap guanine nucleotide exchange factor 3	protein_coding	10411
ENSG00000204366	7.25097	3.95607	4.40314	0.485034	0.356727	1.8038	3.51804	0.00156129	0.0252922	ZBTB12	zinc finger and BTB domain containing 12	protein_coding	221527
ENSG00000117425	0	0.0897822	0.108729	0	0.00649508	-3.92297	3.51584	0.162301	0.321791	PTCH2	patched 2	protein_coding	8643
ENSG00000257489	0.179565	0.254251	1.65231	0.454237	0	-1.93338	3.51573	0.131502	0.280885	AC010203.1	TBC1 domain family, member 2B (TBC1D2B) pseudogene	transcribed_unprocessed_pseudogene	NA
ENSG00000109072	0.127051	0.103897	0.166086	0.0394439	0	-3.0062	3.51565	0.0613189	0.173542	VTN	vitronectin	protein_coding	7448
ENSG00000221968	18.9573	10.0166	10.1532	1.62014	0.72124	4.87982	3.51411	0.000185613	0.015237	FADS3	fatty acid desaturase 3	protein_coding	3995
ENSG00000164649	51.4404	25.6294	38.4225	3.67351	2.8485	5.83002	3.51242	3.88e-05	0.0145248	CDCA7L	cell division cycle associated 7 like	protein_coding	55536
ENSG00000164746	0.0492872	0.101602	0.292023	0	0.0441009	-3.15786	3.51058	0.0884241	0.218235	C7orf57	chromosome 7 open reading frame 57	protein_coding	136288
ENSG00000115423	0.0269659	0.0202139	0.0513697	0.0141676	0	-2.5933	3.50839	0.0713461	0.190843	DNAH6	dynein axonemal heavy chain 6	protein_coding	1768
ENSG00000122194	0.874356	0.586259	0.582662	0.0950302	0.0314512	0.665015	3.50701	0.00486241	0.0408786	PLG	plasminogen	protein_coding	5340
ENSG00000147394	0.151462	0.10917	0.165984	0	0.104249	-1.91755	3.49893	0.0748652	0.196805	ZNF185	zinc finger protein 185 with LIM domain	protein_coding	7739
ENSG00000274213	9.02183	2.23415	1.2012	1.55883	0	-1.53915	3.49851	0.115182	0.257587	AC015912.3	novel transcript	lincRNA	NA
ENSG00000283674	0.0140966	0.0317008	0.132991	0	0.0420442	-2.04541	3.49802	0.125166	0.272552	AC068587.4		processed_transcript	729732
ENSG00000260793	0.0417974	0.459531	1.26513	0	0.423857	-1.85634	3.49759	0.171906	0.334294	AC003102.1	novel transcript, antisense to UBTF	antisense	NA
ENSG00000151240	0.209512	0.220855	0.212702	0.119249	0.00195277	-0.525218	3.49131	0.0407936	0.132537	DIP2C	disco interacting protein 2 homolog C	protein_coding	22982
ENSG00000271270	5.04015	5.90503	8.55173	0.408842	0.828402	3.51549	3.49032	0.000297957	0.0152998	TMCC1-AS1	TMCC1 antisense RNA 1 (head to head)	antisense	100507032
ENSG00000251107	2.33601	1.34699	0.693828	0.0511381	0.10719	-2.75841	3.48939	0.0530541	0.157658	PDCD5P2	programmed cell death 5 pseudogene 2	processed_pseudogene	NA
ENSG00000175061	860.203	681.067	436.465	47.9798	71.2324	9.84412	3.48597	2.81e-05	0.0145248	LRRC75A-AS1	LRRC75A antisense RNA 1	processed_transcript	125144
ENSG00000162572	0.125361	0.172281	0.107565	0	0.0664709	-2.29535	3.48439	0.0691412	0.187059	SCNN1D	sodium channel epithelial 1 delta subunit	protein_coding	6339
ENSG00000235034	0.536651	0.307624	0.218559	0.0718697	0	-3.17701	3.48099	0.0669607	0.183354	C19orf81	chromosome 19 open reading frame 81	protein_coding	342918
ENSG00000187210	5.07857	3.38899	6.13567	0.200064	0.923654	4.06862	3.48044	0.000835863	0.0200392	GCNT1	glucosaminyl (N-acetyl) transferase 1, core 2	protein_coding	2650
ENSG00000258461	0.0660285	0.134988	0.281322	0.00683301	0.0250645	-1.90408	3.48024	0.0412585	0.133341	AC012651.1	novel transcript	protein_coding	NA
ENSG00000229358	0	0.129611	0.143883	0.00615076	0	-4.27589	3.47879	0.138526	0.290152	DPY19L1P1	DPY19L1 pseudogene 1	unprocessed_pseudogene	NA
ENSG00000258944	0.216464	0.567922	0.317031	0	0.0860828	-3.26086	3.47848	0.0681802	0.185461	AC004846.2	novel transcript, antisense to PAPLN	antisense	NA
ENSG00000283491	0.263212	0.624803	0.408861	0	0.104673	-3.27231	3.47825	0.0667826	0.183082	AC017104.5	nucleolin (NCL) pseudogene	unprocessed_pseudogene	NA
ENSG00000272368	0.527014	0.45149	0.160386	0	0.0898205	-2.86218	3.47698	0.0803786	0.205756	AC074032.1	novel transcript, antisense to CERS5	antisense	NA
ENSG00000261706	0	0.204011	0.208357	0	0	-5.005	3.47661	0.102691	0.239261	LINC00165	long intergenic non-protein coding RNA 165	lincRNA	NA
ENSG00000180172	0.770883	0.210131	0.35457	0	0.0418039	-4.02064	3.47651	0.0640179	0.17843	RPS12P23	ribosomal protein S12 pseudogene 23	processed_pseudogene	NA
ENSG00000186918	8.28101	5.90418	5.77005	0.797891	0.419548	3.85472	3.47475	0.000139002	0.015237	ZNF395	zinc finger protein 395	protein_coding	55893
ENSG00000251141	0.431068	0.503706	0.526677	0	0.589906	-1.24648	3.47288	0.0909883	0.222108	MRPS30-DT	MRPS30 divergent transcript	antisense	NA
ENSG00000241612	6.90646	8.78809	1.4682	0.132133	0.623164	-0.429518	3.4704	0.0650903	0.180269	AC114728.1	ribosomal protein L21 (RPL21) pseudogene	processed_pseudogene	NA
ENSG00000022267	2.67841	2.83819	3.18277	0.212841	0.329022	2.73989	3.47025	0.000267422	0.0152998	FHL1	four and a half LIM domains 1	protein_coding	2273
ENSG00000213432	0.505083	1.06012	0.147948	0.0574958	0	-3.51927	3.46869	0.0922174	0.224267	RPL17P34	ribosomal protein L17 pseudogene 34	processed_pseudogene	NA
ENSG00000237039	29.9009	72.5452	35.3681	5.09043	2.7073	1.7582	3.4682	0.00355431	0.0349884	AC018738.1	ribosomal protein S28 (RPS28) pseudogene	processed_pseudogene	NA
ENSG00000173269	0.0420429	0.0472736	0.0825672	0.0179472	0	-3.06809	3.46734	0.0675674	0.18447	MMRN2	multimerin 2	protein_coding	79812
ENSG00000204934	0.834745	0.804513	1.14771	0.140595	0.05081	0.239476	3.46664	0.00634416	0.0462844	ATP6V0E2-AS1	ATP6V0E2 antisense RNA 1	antisense	401431
ENSG00000285943	0.0123002	0.110644	0.193248	0.05134	0	-2.34127	3.46504	0.132307	0.282237	AC112128.1	novel protein	protein_coding	NA
ENSG00000129749	0.124449	0.334282	0.237498	0.12986	0	-2.13075	3.46479	0.0765735	0.199493	CHRNA10	cholinergic receptor nicotinic alpha 10 subunit	protein_coding	57053
ENSG00000128886	0.671603	0.32833	0.487275	0.00553996	0.226438	-0.918628	3.4641	0.0430594	0.137173	ELL3	elongation factor for RNA polymerase II 3	protein_coding	80237
ENSG00000259287	0.299275	0.859967	3.65262	1.05042	0	-2.01546	3.46388	0.135299	0.286281	AC010809.1	novel transcript, antisense to RYR3	antisense	NA
ENSG00000234290	0.0375766	0.0676025	0.0520323	0	0.00896599	-3.70278	3.46327	0.0602509	0.17147	AC116366.1	novel transcript	antisense	NA
ENSG00000221916	0.0376776	0.367164	0.511688	0	0.0449505	-3.86375	3.45816	0.0994619	0.235163	C19orf73	chromosome 19 open reading frame 73	protein_coding	55150
ENSG00000276832	3.6186	1.19352	0.269806	0.302075	0	-2.28254	3.44956	0.140502	0.292879	AL354718.3	CMT1A duplicated region transcript 15 (CDRT15) pseudogene	unprocessed_pseudogene	NA
ENSG00000272112	0.159879	0.798977	0.780522	0	0.15895	-3.24966	3.44852	0.0877567	0.217149	AC011374.2	novel transcript	lincRNA	NA
ENSG00000224479	0	0.0466181	0.0455413	0	0	-5.01755	3.44812	0.104226	0.241502	AC104162.1	novel cadherin domain containing pseudogene	transcribed_unitary_pseudogene	NA
ENSG00000181029	0.212627	0.307654	0.189611	0.00562889	0.058993	-0.997198	3.4473	0.0256231	0.0998587	TRAPPC5	trafficking protein particle complex 5	protein_coding	126003
ENSG00000205476	1.86517	1.03566	1.45023	0.0950959	0.173454	3.24045	3.44702	0.000389619	0.0159373	CCDC85C	coiled-coil domain containing 85C	protein_coding	317762
ENSG00000231969	0.192001	0.205608	0.496668	0.0936697	0	-3.11387	3.44673	0.0750324	0.197048	AC007364.1		antisense	NA
ENSG00000134253	0.102682	0.264588	0.442614	0.0365272	0.0153128	-1.24928	3.44575	0.0314077	0.113038	TRIM45	tripartite motif containing 45	protein_coding	80263
ENSG00000248643	0.108778	0.187544	0.489531	0.00619134	0.0648878	-2.06754	3.44347	0.0564814	0.164443	RBM14-RBM4	RBM14-RBM4 readthrough	protein_coding	100526737
ENSG00000084444	2.11672	1.37371	3.18017	0.457065	0.088435	2.48844	3.44339	0.00399971	0.0371865	FAM234B	family with sequence similarity 234 member B	protein_coding	57613
ENSG00000166532	1.19362	2.53796	3.90596	0.542387	0.093124	2.96304	3.44161	0.00611874	0.0454672	RIMKLB	ribosomal modification protein rimK like family member B	protein_coding	57494
ENSG00000180318	0.213393	0.218129	0.0103317	0	0	-4.57347	3.44004	0.138451	0.290104	ALX1	ALX homeobox 1	protein_coding	8092
ENSG00000272168	0.0464073	0.0679933	0.0634738	0	0.054107	-1.69255	3.43799	0.0841332	0.211833	CASC15	cancer susceptibility 15	lincRNA	NA
ENSG00000071242	0.748158	0.60926	1.3819	0.222593	0.0324573	1.49873	3.43776	0.00895943	0.0550236	RPS6KA2	ribosomal protein S6 kinase A2	protein_coding	6196
ENSG00000263843	0.532466	0.640289	0.744395	0.366203	0.00661717	-0.671108	3.43432	0.0439569	0.139069	AC022211.2		antisense	100287042
ENSG00000143167	0.289081	0.282364	0.223939	0	0.229922	-1.61796	3.43297	0.0838441	0.211302	GPA33	glycoprotein A33	protein_coding	10223
ENSG00000176406	0.10909	0.178979	0.0164431	0.0304598	0	-1.68055	3.4329	0.157751	0.315911	RIMS2	regulating synaptic membrane exocytosis 2	protein_coding	9699
ENSG00000255524	0.0719387	0.161778	0.312889	0.0136485	0.0143042	-2.69825	3.42977	0.0523699	0.15625	NPIPB8	nuclear pore complex interacting protein family member B8	protein_coding	728734
ENSG00000250891	0.281563	0.260724	0.0617458	0.0565616	0	-2.33448	3.42888	0.101072	0.237297	LINC02208	long intergenic non-protein coding RNA 2208	lincRNA	NA
ENSG00000131650	1.00804	0.393895	0.408356	0.0122074	0.140732	-0.899351	3.42448	0.0331706	0.116999	KREMEN2	kringle containing transmembrane protein 2	protein_coding	79412
ENSG00000243107	0	0.105793	0.0986515	0	0	-5.03066	3.41836	0.105904	0.244078	AC000120.1	novel transcript	sense_overlapping	NA
ENSG00000272931	1.37135	1.84432	1.38552	1.56107	0	-1.30023	3.41575	0.0898314	0.220245	AC099568.2	novel transcript	lincRNA	NA
ENSG00000261341	0.303232	0.32833	0.152523	0	0.0401961	-3.6426	3.41525	0.0675899	0.184477	AC010325.1		protein_coding	NA
ENSG00000265008	0.651909	0.355401	0.0473444	0	0	-4.64973	3.41507	0.109007	0.248227	AC011825.4	novel transcript, antisense to RNF138	antisense	NA
ENSG00000271427	0.292509	0.511623	0.493315	0.110992	0	-3.33438	3.41227	0.067899	0.184916	AL358072.1	novel transcript	lincRNA	NA
ENSG00000178429	149.106	79.0615	34.7774	9.23101	5.07147	4.55527	3.41096	0.00222632	0.0286348	RPS3AP5	ribosomal protein S3A pseudogene 5	processed_pseudogene	NA
ENSG00000100122	2.33408	2.78904	1.55077	0.552443	0.0551412	-0.021372	3.41017	0.0188913	0.0829841	CRYBB1	crystallin beta B1	protein_coding	1414
ENSG00000270638	0.118996	0.344059	0.162963	0.0580536	0	-3.01771	3.40626	0.075176	0.197257	AL023806.1	novel transcript	lincRNA	NA
ENSG00000184060	0.0373761	0.044828	0.143321	0.0212734	0	-3.29616	3.40285	0.0873212	0.216505	ADAP2	ArfGAP with dual PH domains 2	protein_coding	55803
ENSG00000280353	0	0.117173	0.0878736	0	0	-5.02674	3.4026	0.107311	0.246096	AC011466.4	TEC	TEC	NA
ENSG00000142530	0.143204	0.16102	0.128701	0.0305653	0	-3.4694	3.40259	0.0639797	0.178404	FAM71E1	family with sequence similarity 71 member E1	protein_coding	112703
ENSG00000219665	1.81804	2.88618	2.2546	0.65554	0.0681355	2.38139	3.40237	0.00478949	0.0405413	ZNF433-AS1	ZNF433 and ZNF878 antisense RNA 1	processed_transcript	101928464
ENSG00000103647	0.392646	0.914527	2.32266	0.171603	0.0711023	0.690759	3.40062	0.0271779	0.103245	CORO2B	coronin 2B	protein_coding	10391
ENSG00000243095	0.74656	0.86652	0.327059	0.0411213	0.0430969	-1.95773	3.40013	0.0389343	0.128734	RPL3P10	ribosomal protein L3 pseudogene 10	processed_pseudogene	NA
ENSG00000275734	0.00911021	0.122924	0.211057	0	0.0271719	-3.3924	3.3998	0.13591	0.287049	AC010538.1	novel transcript, sense overlapping CDK10	sense_overlapping	NA
ENSG00000270872	0.0274555	0.288133	0.46791	0	0.0491329	-3.6811	3.39827	0.116641	0.259669	SRGAP2D	SLIT-ROBO Rho GTPase activating protein 2D (pseudogene)	unprocessed_pseudogene	NA
ENSG00000246263	1.107	2.05224	3.01121	0.0541998	0.745548	0.885916	3.39614	0.020231	0.0864644	UBR5-AS1	UBR5 antisense RNA 1	antisense	101927221
ENSG00000262655	0.049449	0.0329488	0.0321877	0	0.00655491	-3.70357	3.39425	0.0644139	0.179265	SPON1	spondin 1	protein_coding	10418
ENSG00000260668	3.44076	2.27579	1.69773	0.172799	0.211283	-1.01196	3.39372	0.018076	0.0809874	AC093536.1	emopamil binding protein-like (EBPL) pseudogene	processed_pseudogene	NA
ENSG00000261801	0.112899	0.134412	0.404975	0.226796	0	-1.59904	3.39357	0.112645	0.254103	LOXL1-AS1	LOXL1 antisense RNA 1	antisense	100287616
ENSG00000258477	0.224706	0.421104	0.433816	0.0639482	0	-3.78005	3.3892	0.0656391	0.181071	PPIAP6	peptidylprolyl isomerase A pseudogene 6	processed_pseudogene	NA
ENSG00000284523	0	0.0381363	0.0338686	0	0	-5.04441	3.38721	0.107745	0.246758	AC004834.1	novel transcript	antisense	NA
ENSG00000257225	0	0.060231	0.0534907	0	0	-5.04441	3.38721	0.107745	0.246758	AC079601.1	novel transcript, antisense to PRICKLE1	antisense	NA
ENSG00000119514	1.78719	0.509084	2.45331	0.0305166	0.634322	0.769928	3.37977	0.0475734	0.146692	GALNT12	polypeptide N-acetylgalactosaminyltransferase 12	protein_coding	79695
ENSG00000259071	3.83399	2.63842	1.92474	0	3.26183	-1.12028	3.379	0.105407	0.243356	AL359397.2	novel transcript	lincRNA	NA
ENSG00000185760	2.73656	2.15683	3.90981	0.314043	0.254027	3.09902	3.37721	0.00045565	0.0166137	KCNQ5	potassium voltage-gated channel subfamily Q member 5	protein_coding	56479
ENSG00000118513	28.2362	31.579	68.7105	3.42164	3.91784	6.38739	3.37356	7.18e-05	0.0151651	MYB	MYB proto-oncogene, transcription factor	protein_coding	4602
ENSG00000197256	7.17502	6.90533	10.1239	1.10712	0.527612	4.57316	3.37318	0.00010757	0.015237	KANK2	KN motif and ankyrin repeat domains 2	protein_coding	25959
ENSG00000170835	0.0235169	0.343755	0.504113	0.133851	0	-2.46968	3.37104	0.152954	0.309512	CEL	carboxyl ester lipase	protein_coding	1056
ENSG00000224292	1.11613	0.707945	0.148607	0.097734	0	-3.10449	3.36557	0.115354	0.257712	AF196972.1		antisense	101927635
ENSG00000107554	2.19327	3.06964	7.09321	1.39355	0.0968393	3.62192	3.36141	0.0131543	0.0678231	DNMBP	dynamin binding protein	protein_coding	23268
ENSG00000011105	0.154268	0.0456476	0.1654	0.101669	0	-1.74165	3.36125	0.106882	0.245416	TSPAN9	tetraspanin 9	protein_coding	10867
ENSG00000279259	0.124865	0.358798	0.415625	0	0.148967	-2.70595	3.3595	0.0885281	0.218315	AC087741.3	TEC	TEC	NA
ENSG00000254709	226.105	158.991	94.1606	18.1183	12.5882	6.32193	3.35806	6.95e-05	0.0151651	IGLL5	immunoglobulin lambda like polypeptide 5	protein_coding	100423062
ENSG00000131196	0.0711004	0.0857394	0.152289	0.121405	0	-1.44588	3.35471	0.103521	0.240445	NFATC1	nuclear factor of activated T cells 1	protein_coding	4772
ENSG00000223504	0	0.341677	0.288268	0	0	-5.05884	3.35453	0.109775	0.249521	AL646090.1		lincRNA	102723883
ENSG00000167549	0.253009	0.311233	0.488889	0.0147698	0.0812666	-0.721728	3.35091	0.0204325	0.086973	CORO6	coronin 6	protein_coding	84940
ENSG00000101695	0.262747	0.59733	0.779955	0.0245161	0.120761	0.436674	3.35046	0.0157483	0.075019	RNF125	ring finger protein 125	protein_coding	54941
ENSG00000177025	0.0612724	0.711919	1.38687	0.331308	0	-2.53376	3.35015	0.154311	0.311224	C19orf18	chromosome 19 open reading frame 18	protein_coding	147685
ENSG00000229728	0.408802	1.3571	2.44156	1.03043	0	-2.10128	3.34901	0.113054	0.254695	AL136531.1	novel transcript	antisense	NA
ENSG00000253653	0.646185	0.691979	0.753838	0	0.587366	-1.95126	3.34402	0.0864734	0.21518	AC009185.1	novel transcript	antisense	NA
ENSG00000140905	0.701374	0.725772	0.452709	0.00867831	0.300143	-0.191993	3.34038	0.0386869	0.128318	GCSH	glycine cleavage system protein H	protein_coding	2653
ENSG00000271780	0.93527	0.856883	0.650301	0	0.805859	-1.545	3.33637	0.0957792	0.229647	AL118558.3	novel transcript	lincRNA	NA
ENSG00000267040	2.97044	2.59486	3.18578	0.725533	0.111617	1.47097	3.33541	0.00496665	0.0412132	AC027097.1	uncharacterized LOC100505549	antisense	100505549
ENSG00000197826	0.363078	0.244011	0.303386	0.445374	0	-0.919827	3.33532	0.11095	0.251528	CFAP299	cilia and flagella associated protein 299	protein_coding	255119
ENSG00000233967	0.509675	0.427004	0.542882	0.273028	0	-2.42199	3.32359	0.0776261	0.201194	AL359715.1	novel transcript	lincRNA	NA
ENSG00000280003	0.210557	0.620818	0.392482	0.343549	0	-1.7308	3.32269	0.0988083	0.234125	AC097637.2	TEC	TEC	NA
ENSG00000158089	16.9408	6.80039	8.1887	5.70149	0.153778	4.13332	3.31753	0.0239045	0.0958287	GALNT14	polypeptide N-acetylgalactosaminyltransferase 14	protein_coding	79623
ENSG00000105808	0.0138824	0.0572351	0.0545268	0	0.0165622	-3.0046	3.31675	0.094847	0.228031	RASA4	RAS p21 protein activator 4	protein_coding	10156
ENSG00000239556	0.459543	0.211986	0.15061	0.0402398	0	-3.69167	3.31486	0.077358	0.200879	AC004951.2	uroplakin-like protein (UPLP) pseudogene	transcribed_unprocessed_pseudogene	NA
ENSG00000166394	0.195664	0.68691	1.25916	0.167049	0.0272338	1.04979	3.31221	0.0354916	0.121887	CYB5R2	cytochrome b5 reductase 2	protein_coding	51700
ENSG00000159212	0.0072622	0.141539	0.230127	0	0.0433202	-3.01219	3.31165	0.163166	0.322989	CLIC6	chloride intracellular channel 6	protein_coding	54102
ENSG00000280022	0	0.224439	0.597968	0.0213018	0	-4.41515	3.31131	0.152885	0.309441	AC126544.1	TEC	TEC	NA
ENSG00000250673	0.198457	0.381211	0.204782	0.155315	0	-2.15799	3.30618	0.0860642	0.214536	REELD1	reeler domain containing 1	protein_coding	345051
ENSG00000223508	2.35656	2.9784	6.37011	0.311927	0.539406	0.629353	3.30501	0.0108126	0.0608774	RPL23AP53	ribosomal protein L23a pseudogene 53	transcribed_processed_pseudogene	NA
ENSG00000163818	3.44903	3.13402	5.00475	0.932799	0.160226	3.45401	3.30462	0.00183052	0.0265491	LZTFL1	leucine zipper transcription factor like 1	protein_coding	54585
ENSG00000214544	0.111239	0.119122	0.26871	0.13115	0	-2.1149	3.30155	0.0975605	0.232446	GTF2IRD2P1	GTF2I repeat domain containing 2 pseudogene 1	transcribed_unprocessed_pseudogene	NA
ENSG00000186088	1.93711	1.94466	3.67219	0.38997	0.167197	3.143	3.29577	0.00111057	0.0218066	GSAP	gamma-secretase activating protein	protein_coding	54103
ENSG00000100320	3.20799	2.41733	4.59551	0.516222	0.225426	3.73615	3.28973	0.000520355	0.0175611	RBFOX2	RNA binding fox-1 homolog 2	protein_coding	23543
ENSG00000075240	2.86346	1.51845	2.27988	0.271089	0.174575	2.07532	3.28596	0.00155009	0.0252397	GRAMD4	GRAM domain containing 4	protein_coding	23151
ENSG00000226098	0.280883	0.421104	0.478694	0.0959223	0	-3.59711	3.28504	0.0747958	0.196761	SEC11B	SEC11 homolog B, signal peptidase complex subunit (pseudogene)	processed_pseudogene	NA
ENSG00000013583	2.26407	0.317455	0.485787	0.176146	0.0194324	-0.116796	3.28488	0.0582099	0.167478	HEBP1	heme binding protein 1	protein_coding	50865
ENSG00000245573	0.331029	0.112792	0.252427	0.214105	0	-1.63851	3.28303	0.106705	0.245196	BDNF-AS	BDNF antisense RNA	antisense	497258
ENSG00000247675	0.625251	0.507752	0.564241	0.0197709	0.134684	-1.432	3.27985	0.0293997	0.108377	LRP4-AS1	LRP4 antisense RNA 1	antisense	100507401
ENSG00000230798	21.4186	7.89731	7.47081	0.581145	1.79951	2.35118	3.27932	0.00624788	0.0459815	FOXD3-AS1	FOXD3 antisense RNA 1	antisense	100996301
ENSG00000233509	0.58494	0.91068	1.03043	0.589032	0	-2.22832	3.27874	0.0880003	0.217578	ZNF197-AS1	ZNF197 antisense RNA 1	antisense	100874094
ENSG00000117016	32.8753	31.89	58.87	8.10875	1.92292	6.83048	3.27529	0.000635779	0.0181958	RIMS3	regulating synaptic membrane exocytosis 3	protein_coding	9783
ENSG00000102387	0	0.12388	0.176027	0	0.0123225	-4.0579	3.27487	0.175444	0.338852	TAF7L	TATA-box binding protein associated factor 7 like	protein_coding	54457
ENSG00000230185	0.212117	0.256854	0.395391	0.037148	0.0194663	-2.29567	3.27325	0.0388044	0.128524	C9orf147	chromosome 9 open reading frame 147	antisense	NA
ENSG00000261420	0.0342691	0.115598	0.164258	0.019505	0	-3.91709	3.27083	0.0879721	0.217566	AL022069.1	novel transcript, antisense to BRP44L	antisense	NA
ENSG00000124493	0.0154779	0.0193372	0.0109909	0	0.00410345	-3.33606	3.27038	0.0806078	0.206092	GRM4	glutamate metabotropic receptor 4	protein_coding	2914
ENSG00000198720	0.705921	0.957787	1.65797	0.0482148	0.298976	0.815403	3.2693	0.013379	0.0685246	ANKRD13B	ankyrin repeat domain 13B	protein_coding	124930
ENSG00000260400	0.427505	1.80374	2.48496	0.173803	0.138436	0.328923	3.26803	0.029127	0.107736	AL513534.1	novel transcript, overlapping to TET1	sense_overlapping	NA
ENSG00000129521	1.9389	1.53051	1.32475	0.140927	0.174964	2.21087	3.26768	0.000860337	0.020161	EGLN3	egl-9 family hypoxia inducible factor 3	protein_coding	112399
ENSG00000110318	0.0958246	0.2001	0.705362	0.0116873	0.0898241	-0.153247	3.26489	0.0578757	0.166892	CEP126	centrosomal protein 126	protein_coding	57562
ENSG00000219470	11.3781	10.2683	3.4361	1.10347	0.360215	1.29341	3.26381	0.0208197	0.0881356	AL355802.1	40S ribosomal protein S2 (RPS2) pseudogene	processed_pseudogene	NA
ENSG00000242337	0.0120932	0.0997171	0.0772869	0	0.0072138	-4.27177	3.26283	0.0943514	0.227282	TFP1	transferrin pseudogene 1	transcribed_unprocessed_pseudogene	NA
ENSG00000133561	8.07365	3.75905	3.99843	0.738019	0.324774	2.94382	3.25964	0.00155782	0.0252922	GIMAP6	GTPase, IMAP family member 6	protein_coding	474344
ENSG00000101144	0.155217	1.03553	0.363725	0.0294483	0.0555534	-0.204803	3.25795	0.035518	0.121917	BMP7	bone morphogenetic protein 7	protein_coding	655
ENSG00000269054	0	0.531977	0.510241	0	0.0423331	-4.04388	3.25529	0.176249	0.339888	AC012313.6		antisense	105372483
ENSG00000167771	0.061429	0.253262	0.239915	0.110718	0	-2.4295	3.25396	0.105451	0.243378	RCOR2	REST corepressor 2	protein_coding	283248
ENSG00000236391	1.47215	0.413825	0.539021	0.0349126	0.0731798	-2.96628	3.25203	0.0665614	0.182787	AC092573.2	novel pseudogene	transcribed_processed_pseudogene	NA
ENSG00000254860	0.385984	0.904178	0.841538	0.768919	0	-1.62107	3.25059	0.108966	0.248227	TMEM9B-AS1	TMEM9B antisense RNA 1	antisense	493900
ENSG00000260276	0.137932	0.493116	0.491615	0.012078	0.101266	-1.42659	3.24844	0.0481779	0.147832	AC022167.2	novel transcript, antisense to CARHSP1	antisense	NA
ENSG00000198324	0.216851	0.418887	0.415319	0.555413	0	-1.08701	3.24489	0.123464	0.270111	PHETA1	PH domain containing endocytic trafficking adaptor 1	protein_coding	144717
ENSG00000160219	3.88685	5.59605	9.08442	0.738437	0.55506	3.66802	3.24316	0.000677822	0.018654	GAB3	GRB2 associated binding protein 3	protein_coding	139716
ENSG00000230291	8.50629	9.80612	3.9983	1.39378	0.269083	0.218529	3.24198	0.0219239	0.0908808	AC078817.1	ribosomal protein L26 (RPL26) pseudogene	processed_pseudogene	NA
ENSG00000259321	0.863104	2.30666	2.26837	1.0893	0.022385	-0.928989	3.24188	0.0642912	0.179004	AL136295.2	novel transcript	lincRNA	NA
ENSG00000187193	0.553369	2.32294	3.73021	0.0809902	0.603599	0.430444	3.23888	0.0463023	0.144096	MT1X	metallothionein 1X	protein_coding	4501
ENSG00000236305	2.5829	1.53754	0.0809174	0.0864774	0	-3.45706	3.23879	0.205189	0.373816	SLC12A9-AS1	SLC12A9 antisense RNA 1	antisense	105375430
ENSG00000100027	2.69437	2.66621	4.15124	0.463791	0.251906	2.60049	3.23774	0.000890793	0.0203637	YPEL1	yippee like 1	protein_coding	29799
ENSG00000258539	0.253944	0.214921	0.0850732	0.0885875	0	-2.19017	3.23745	0.101976	0.238523	AC068896.1	novel transcript (METTL10-FAM53B readthrough)	protein_coding	NA
ENSG00000226790	0.393779	0.44277	0.12452	0	0.0880856	-3.00442	3.23622	0.103782	0.240694	HNRNPA3P1	heterogeneous nuclear ribonucleoprotein A3 pseudogene 1	processed_pseudogene	NA
ENSG00000268423	0.398089	0.198941	0.0176678	0	0	-4.72276	3.2316	0.145372	0.299331	AC093503.1	novel transcript, sense intronic to PPP5D1	sense_intronic	NA
ENSG00000166796	5.74023	4.30292	2.91815	0.654958	0.247431	1.7833	3.22937	0.00383668	0.0364278	LDHC	lactate dehydrogenase C	protein_coding	3948
ENSG00000112319	0.209428	0.0445193	0.0191443	0.0213493	0	-2.42128	3.22291	0.144073	0.297582	EYA4	EYA transcriptional coactivator and phosphatase 4	protein_coding	2070
ENSG00000271011	2.15632	1.13147	1.36373	0	1.64	-1.64607	3.22172	0.108708	0.247799	AC010680.3	novel transcript, antisense to TTN	antisense	NA
ENSG00000144712	0.481669	0.481417	0.964644	0.165634	0.0299294	0.538115	3.21925	0.0147611	0.0721212	CAND2	cullin associated and neddylation dissociated 2 (putative)	protein_coding	23066
ENSG00000244604	1.29255	1.21113	0.150583	0	0.096378	-3.60726	3.21666	0.134977	0.285902	AC025518.1	ribosomal protein S26 (RPS26) pseudogene	processed_pseudogene	NA
ENSG00000127418	1.37286	1.81488	1.91793	0.146271	0.238015	1.54132	3.21552	0.00193699	0.0272857	FGFRL1	fibroblast growth factor receptor like 1	protein_coding	53834
ENSG00000272752	0.102843	0.0936118	0.0469474	0	0.0262918	-3.07293	3.21538	0.0913396	0.222814	STAG3L5P-PVRIG2P-PILRB	STAG3L5P-PVRIG2P-PILRB readthrough	processed_transcript	101752399
ENSG00000228590	0.130875	0.0607315	0.0813177	0.0851316	0	-1.66155	3.21326	0.106017	0.244259	MIR4432HG	MIR4432 host gene	lincRNA	106660609
ENSG00000202314	8.83203	25.3309	17.3834	0.437125	5.95563	-1.03627	3.20965	0.0429426	0.136982	SNORD6	small nucleolar RNA, C/D box 6	snoRNA	692075
ENSG00000280239	0.42871	1.08849	2.04384	0.0314851	0.503215	-0.147716	3.20695	0.0511975	0.15402	AC011498.7	TEC	TEC	NA
ENSG00000260589	0.259256	0.502047	0.696124	0.030742	0.0902128	-0.969459	3.20557	0.0261462	0.101086	STAM-AS1	STAM antisense RNA 1 (head to head)	antisense	102723166
ENSG00000232389	0.127303	0.305368	0.189836	0.0144914	0.0151876	-3.43208	3.20194	0.0685729	0.186174	AL583856.1	spermine synthase (SMS) pseudogene	processed_pseudogene	NA
ENSG00000246985	3.40117	3.5958	4.2996	0.167244	1.05605	2.57989	3.20147	0.00288117	0.0321679	SOCS2-AS1	SOCS2 antisense RNA 1	processed_transcript	144481
ENSG00000167578	0.0213931	0.0962187	0.12153	0	0.0340302	-3.11031	3.19817	0.113451	0.255161	RAB4B	RAB4B, member RAS oncogene family	protein_coding	53916
ENSG00000146540	94.4537	24.0458	15.638	4.16485	3.40768	6.09959	3.19371	0.00254409	0.0303239	C7orf50	chromosome 7 open reading frame 50	protein_coding	84310
ENSG00000136859	0.915422	1.14548	1.52978	0.340517	0.0515965	0.945106	3.19293	0.010185	0.0588716	ANGPTL2	angiopoietin like 2	protein_coding	23452
ENSG00000128311	37.9888	11.011	6.89043	1.44148	1.38987	3.45491	3.19289	0.0108831	0.061089	TST	thiosulfate sulfurtransferase	protein_coding	7263
ENSG00000228252	0.0285459	0.074894	0.152029	0	0.0425702	-2.98318	3.19238	0.113483	0.255172	COL6A4P2	collagen type VI alpha 4 pseudogene 2	transcribed_unitary_pseudogene	NA
ENSG00000269982	0.00733249	0.104433	0.32803	0	0.0612352	-2.90842	3.1917	0.19169	0.358126	AC018809.2	novel transcript, antisense to TMEM111	antisense	NA
ENSG00000179111	0.135058	0.191233	0.0399605	0.0170825	0	-3.71512	3.18367	0.104407	0.241723	HES7	hes family bHLH transcription factor 7	protein_coding	84667
ENSG00000069998	29.0487	12.733	8.44761	2.03317	1.26022	4.89743	3.18016	0.00115394	0.0220829	HDHD5	haloacid dehalogenase like hydrolase domain containing 5	protein_coding	27440
ENSG00000279453	0.184195	0.207111	0.242179	0	0.185414	-2.18274	3.17855	0.100185	0.236067	Z99129.4	TEC	TEC	NA
ENSG00000280128	1.72459	2.01286	3.37983	0.396079	0.184993	1.85242	3.17628	0.00320785	0.0334157	AL662795.2	TEC	TEC	NA
ENSG00000085491	1.33228	0.658513	1.44015	0.578203	0.0248353	1.61028	3.17588	0.0269956	0.10281	SLC25A24	solute carrier family 25 member 24	protein_coding	29957
ENSG00000198106	0.058182	0.12648	0.0976073	0.059608	0	-2.43879	3.17371	0.0963178	0.23067	AC025279.1		processed_transcript	NA
ENSG00000280310	0.133741	0.280709	0.206559	0	0.0638228	-3.45941	3.17207	0.0900349	0.22055	AC092437.1	tec	TEC	NA
ENSG00000198771	143.916	69.0515	108.097	12.5062	10.481	7.92943	3.16553	3.66e-05	0.0145248	RCSD1	RCSD domain containing 1	protein_coding	92241
ENSG00000284128	0.0174873	0.340824	0.535516	0	0.125177	-2.97171	3.16306	0.179335	0.343661	AP000356.3	breakpoint cluster region pseudogene 3	transcribed_unprocessed_pseudogene	NA
ENSG00000198553	0.224257	0.45259	0.252649	0.19637	0	-2.32209	3.16231	0.0982032	0.233258	KCNRG	potassium channel regulator	protein_coding	283518
ENSG00000163683	27.1521	12.9562	12.5691	2.22198	1.53507	5.52524	3.16075	0.000180681	0.015237	SMIM14	small integral membrane protein 14	protein_coding	201895
ENSG00000199082	4.24729	10.4004	1.73421	1.77279	0	-2.60107	3.16055	0.125591	0.273286	MIR342	microRNA 342	miRNA	442909
ENSG00000007129	2.66904	3.03855	2.0714	0.893614	0.0766264	1.03265	3.16049	0.0153117	0.0737204	CEACAM21	carcinoembryonic antigen related cell adhesion molecule 21	protein_coding	90273
ENSG00000224376	5.95046	4.07894	2.912	0.749299	0.230354	1.40664	3.15903	0.00656364	0.0469635	AC017104.1	novel transcript	processed_transcript	NA
ENSG00000227124	0.572308	0.0990017	0.105507	0.250571	0	-0.902552	3.15901	0.1649	0.324935	ZNF717	zinc finger protein 717	protein_coding	100131827
ENSG00000267221	0.0149664	0.134627	0.0916639	0	0.0267831	-3.29816	3.15818	0.125862	0.27355	C17orf113	chromosome 17 open reading frame 113	protein_coding	110806298
ENSG00000256185	1.30382	4.7646	1.51897	1.02038	0	-2.7205	3.15758	0.106525	0.244962	AC055720.2	novel transcript	3prime_overlapping_ncRNA	NA
ENSG00000279528	4.74897	7.41639	6.20003	0.0750827	5.27222	0.121089	3.15713	0.0589903	0.168987	AC115618.3	TEC	TEC	NA
ENSG00000168491	0.0827394	0.452762	0.0815205	0.0847672	0	-2.32736	3.15699	0.13058	0.279484	CCDC110	coiled-coil domain containing 110	protein_coding	256309
ENSG00000074219	1.34516	0.7686	0.736443	0.246286	0.0336676	0.142875	3.15361	0.0193949	0.0844164	TEAD2	TEA domain transcription factor 2	protein_coding	8463
ENSG00000139187	0.949509	1.08382	1.22399	0.165815	0.0901086	0.249554	3.15332	0.00723247	0.0491151	KLRG1	killer cell lectin like receptor G1	protein_coding	10219
ENSG00000234981	0.424729	0.795951	0.405277	0	0.316697	-2.53906	3.15303	0.0995138	0.235196	AC244034.1	ribosomal protein L7a (RPL7A) pseudogene	processed_pseudogene	NA
ENSG00000266714	0.101048	0.120207	0.0848187	0.0050012	0.0209659	-0.905803	3.15186	0.0230841	0.0937733	MYO15B	myosin XVB	protein_coding	80022
ENSG00000111261	0.0559244	0.0454149	0.0620501	0	0.0305798	-2.8173	3.14609	0.0938067	0.226735	MANSC1	MANSC domain containing 1	protein_coding	54682
ENSG00000072201	1.47872	0.991011	0.368994	0.418037	0.0116832	0.840797	3.14566	0.0693852	0.187419	LNX1	ligand of numb-protein X 1	protein_coding	84708
ENSG00000150672	0.325467	0.500522	1.0771	0.0668415	0.0790595	2.05263	3.14527	0.0068471	0.0479823	DLG2	discs large MAGUK scaffold protein 2	protein_coding	1740
ENSG00000079950	10.2963	7.88873	10.989	1.67369	0.691843	6.03751	3.14478	9.62e-05	0.015237	STX7	syntaxin 7	protein_coding	8417
ENSG00000231544	0.570919	0.684745	1.35306	0.617406	0	-2.49222	3.14471	0.105034	0.242747	RSL24D1P11	ribosomal L24 domain containing 1 pseudogene 11	processed_pseudogene	NA
ENSG00000136717	2.47187	0.912822	0.486941	0.0828955	0.111011	1.47519	3.14445	0.0253926	0.0993791	BIN1	bridging integrator 1	protein_coding	274
ENSG00000227615	4075.55	2622.9	1735.7	311.024	309.957	8.80807	3.14433	4.82e-05	0.0145248	AP001324.1	ribosomal protein S12 (RPS12) pseudogene	processed_pseudogene	NA
ENSG00000230364	3.44254	5.85033	2.17505	0.377275	0.331626	0.893318	3.14433	0.0115977	0.0629107	RPL4P3	ribosomal protein L4 pseudogene 3	processed_pseudogene	NA
ENSG00000267939	1.06535	0.898423	1.36526	0.833757	0	-2.32904	3.1439	0.0988561	0.234128	AC008946.1	novel transcript	lincRNA	NA
ENSG00000264278	0.346343	0.470564	0.518777	0	0.464847	-2.01007	3.14303	0.109476	0.248938	ZNF236-DT	ZNF236 divergent transcript	lincRNA	100131655
ENSG00000146966	0.424729	0.636761	0.838103	0.179758	0.0292335	0.442413	3.14216	0.0151796	0.0732745	DENND2A	DENN domain containing 2A	protein_coding	27147
ENSG00000273008	0.037104	0.236415	0.187727	0	0.0442663	-3.55582	3.13948	0.115992	0.258713	AC010864.1	novel transcript	lincRNA	NA
ENSG00000253384	0.350714	0.187785	0.160099	0	0.0747166	-3.26852	3.13247	0.0970182	0.231839	AC124242.2	family with sequence similarity 175, member A (FAM175A) pseudogene	processed_pseudogene	NA
ENSG00000228624	0.159925	0.0599406	0.0972078	0	0.12858	-1.57728	3.12761	0.127547	0.275568	HDAC2-AS2	HDAC2 and HS3ST5 antisense RNA 2	antisense	101927768
ENSG00000180902	1.21602	1.93453	2.09841	0.199476	0.209059	1.94959	3.12753	0.00170675	0.0256392	D2HGDH	D-2-hydroxyglutarate dehydrogenase	protein_coding	728294
ENSG00000132359	0.837613	0.890197	0.901109	0.158915	0.0621785	1.47397	3.12514	0.00266272	0.0308642	RAP1GAP2	RAP1 GTPase activating protein 2	protein_coding	23108
ENSG00000223511	0.0280041	0.482819	0.462345	0.0956348	0	-3.37225	3.12173	0.155692	0.313119	AL683807.1	novel transcript	lincRNA	NA
ENSG00000258824	0.560642	0.420262	1.22149	0	0.547252	-2.58212	3.12049	0.11476	0.257046	AL122035.1	novel transcript	antisense	NA
ENSG00000211751	3.13517	3.48375	2.83852	0.35689	0.330031	-0.0010594	3.12042	0.00867131	0.0539115	TRBC1	T cell receptor beta constant 1	TR_C_gene	NA
ENSG00000224016	1.63761	1.08315	2.25735	0	1.49402	-2.27761	3.12024	0.111328	0.252069	AC092681.1	pseudogene similar to part of ARP3 actin-related protein 3 homolog B (yeast) ACTR3B	unprocessed_pseudogene	NA
ENSG00000152642	9.8772	7.26838	11.8731	1.23933	0.968055	4.26435	3.118	0.000139343	0.015237	GPD1L	glycerol-3-phosphate dehydrogenase 1 like	protein_coding	23171
ENSG00000260196	0.0680627	0.481049	0.406503	0.359723	0	-1.67445	3.11705	0.157254	0.315221	AC124798.1	antisense to KCNJ11 and overlapping to a novel gene	antisense	NA
ENSG00000258920	1.14523	0.956028	0.741611	1.25922	0	-1.27918	3.11578	0.125315	0.272749	FOXN3-AS1	FOXN3 antisense RNA 1	antisense	400236
ENSG00000132334	3.59789	4.0904	8.3277	0.519765	0.648919	4.5647	3.11511	0.000444716	0.0165327	PTPRE	protein tyrosine phosphatase, receptor type E	protein_coding	5791
ENSG00000243167	1.46352	4.47267	0.479655	0.0640766	0.201465	-1.83194	3.11097	0.107928	0.246811	RPS10P28	ribosomal protein S10 pseudogene 28	processed_pseudogene	NA
ENSG00000241352	3.5825	4.23584	2.76359	0.252254	0.550777	0.131131	3.11002	0.0105023	0.0599312	AC007688.1	ribosomal protein S6 (RPS6) pseudogene	processed_pseudogene	NA
ENSG00000007312	890.316	337.301	242.001	78.8856	32.8402	8.54744	3.1088	0.000824606	0.0200392	CD79B	CD79b molecule	protein_coding	974
ENSG00000231006	109.416	36.9142	19.4843	5.7687	3.59604	3.70278	3.10873	0.0107631	0.0608018	RPL7P32	ribosomal protein L7 pseudogene 32	processed_pseudogene	NA
ENSG00000253636	0	0.106575	0.307083	0	0.0329814	-3.47119	3.10806	0.246847	0.4212	AC022893.1	novel transcript	antisense	NA
ENSG00000250838	1.89937	0.540056	0.73251	0.484617	0	-2.61931	3.10693	0.108588	0.247714	AC091133.2	novel transcript	antisense	NA
ENSG00000260966	0.328951	0.665778	0.689088	0.0249639	0.173331	0.261844	3.10242	0.0198494	0.0854629	AP001486.2	novel transcript, overlapping to DCUN1D5	sense_overlapping	NA
ENSG00000234129	0.391357	0.566262	0.475022	0.124325	0.0217163	-0.687475	3.09368	0.0238774	0.0957885	AC073529.1	novel transcript	lincRNA	NA
ENSG00000240914	7.42965	4.33929	1.11666	1.19339	0.0543791	-0.385415	3.09261	0.104267	0.241536	RPL15P2	ribosomal protein L15 pseudogene 2	processed_pseudogene	NA
ENSG00000243960	0.227903	0.195244	0.797614	0.22237	0	-2.89949	3.0914	0.123453	0.270111	AL390195.1	novel transcript	sense_overlapping	NA
ENSG00000259556	0.188496	1.00927	0.817452	0.643721	0	-1.97067	3.08776	0.140606	0.293031	AC090971.3	Leo1, Paf1/RNA polymerase II complex component, homolog (S. cerevisiae) (LEO1) pseudogene	unprocessed_pseudogene	NA
ENSG00000214226	0.628105	0.313889	0.566816	0.105926	0.0277537	-0.995016	3.08632	0.0283885	0.106298	C17orf67	chromosome 17 open reading frame 67	protein_coding	339210
ENSG00000120693	0.097963	0.0771056	0.0339124	0.0278789	0	-2.7526	3.08571	0.109016	0.248227	SMAD9	SMAD family member 9	protein_coding	4093
ENSG00000224186	0.059015	0.0663572	0.0707176	0.0479852	0	-2.40731	3.08527	0.101561	0.237881	C5orf66	chromosome 5 open reading frame 66	antisense	100996485
ENSG00000210107	13.6267	4.08588	9.53814	0	9.05752	-1.96483	3.08462	0.128586	0.276944	MT-TQ	mitochondrially encoded tRNA glutamine	Mt_tRNA	NA
ENSG00000216895	0.993753	2.13131	1.56202	0.4085	0.0740986	0.379611	3.08456	0.016151	0.0761983	AC009403.1		antisense	100506302
ENSG00000281091	0.667431	0.227415	2.27817	0.621626	0	-2.66599	3.08344	0.156556	0.314299	AL606763.1	novel transcript	lincRNA	NA
ENSG00000166803	10.2925	5.20544	5.68543	1.15369	0.506036	3.39772	3.08238	0.001059	0.0215668	PCLAF	PCNA clamp associated factor	protein_coding	9768
ENSG00000271856	11.5611	13.0116	14.6355	1.51426	1.587	3.84934	3.08233	0.000105039	0.015237	LINC01215	long intergenic non-protein coding RNA 1215	lincRNA	101929623
ENSG00000279656	0.246979	0.370275	0.828673	0	0.530376	-2.14887	3.08218	0.132591	0.282712	AL132780.4	TEC	TEC	NA
ENSG00000179862	0.383418	0.319348	0.482138	0	0.406604	-2.13196	3.08075	0.114569	0.256752	CITED4	Cbp/p300 interacting transactivator with Glu/Asp rich carboxy-terminal domain 4	protein_coding	163732
ENSG00000242952	1.10611	1.4451	0.311377	0	0.640962	-1.84749	3.08063	0.147635	0.302412	RPSAP3	ribosomal protein SA pseudogene 3	transcribed_processed_pseudogene	NA
ENSG00000134882	20.7181	10.1801	12.1578	2.23226	1.14432	4.73884	3.0805	0.000336999	0.0157422	UBAC2	UBA domain containing 2	protein_coding	337867
ENSG00000283236	0.00935963	0.470076	0.879805	0.378234	0	-1.87597	3.08004	0.269931	0.4461	AC074141.1	novel zinc finger protein pseudogene	transcribed_unprocessed_pseudogene	NA
ENSG00000280046	0.0353296	0.058852	0.0407675	0.0223429	0	-2.87309	3.07647	0.0982878	0.233331	AC104581.4	TEC	TEC	NA
ENSG00000271141	0.671119	2.67017	5.60878	0.235066	0.461922	-0.815472	3.07403	0.0596684	0.170326	AC010680.4	novel transcript	lincRNA	NA
ENSG00000224934	0.11785	0.265025	0.538908	0.018504	0.0727236	-0.270708	3.07346	0.0371866	0.125143	AL391684.1	novel transcript	bidirectional_promoter_lncRNA	NA
ENSG00000198945	6.08559	4.3892	8.94792	1.13898	0.493831	3.76996	3.07345	0.000863158	0.020161	L3MBTL3	L3MBTL3, histone methyl-lysine binding protein	protein_coding	84456
ENSG00000267655	0.510389	1.05948	1.32774	0	1.35834	-1.77152	3.07218	0.135622	0.286702	AC125437.1	novel transcript, sense intronic to ATP9B	sense_intronic	NA
ENSG00000228903	1.0436	1.00506	0.98461	0.0865413	0.160784	0.808027	3.07175	0.00468658	0.0401941	RASA4CP	RAS p21 protein activator 4C, pseudogene	transcribed_unprocessed_pseudogene	NA
ENSG00000228649	25.4178	19.4933	11.8548	1.39083	3.23993	4.33288	3.0656	0.000689996	0.018654	SNHG26	small nucleolar RNA host gene 26	processed_transcript	NA
ENSG00000110665	1.24172	1.31613	1.6995	0.311578	0.0955746	1.36006	3.06154	0.00451676	0.0394658	C11orf21	chromosome 11 open reading frame 21	protein_coding	29125
ENSG00000224321	0.915334	1.97266	0.746463	0.162807	0.0682513	-2.13455	3.05825	0.054928	0.161288	RPL12P14	ribosomal protein L12 pseudogene 14	processed_pseudogene	NA
ENSG00000275632	2.9958	2.52638	2.60692	1.24839	0.0638228	-0.728315	3.05753	0.0428452	0.136789	AL035461.2	novel transcript	lincRNA	NA
ENSG00000245888	0.034332	0.276658	0.258268	0.0293112	0.0102398	-2.24105	3.05636	0.0886346	0.218447	NSMCE1-DT	NSMCE1 divergent transcript	antisense	400512
ENSG00000186281	0.147953	1.28652	1.53259	0.527719	0.0176512	0.831355	3.05634	0.108039	0.24694	GPAT2	glycerol-3-phosphate acyltransferase 2, mitochondrial	protein_coding	150763
ENSG00000235582	0.17817	0.890386	0.300483	0.101409	0	-3.68188	3.05567	0.112404	0.25373	AL365258.2	ribosomal protein L24 (RPL24) pseudogene	processed_pseudogene	NA
ENSG00000268678	0.134125	0.34184	0.300014	0	0.128012	-3.11629	3.05456	0.108261	0.247202	AC005261.2	novel transcript, antisense to ZNF304	antisense	NA
ENSG00000085514	0.139741	0.42948	0.364673	0.0159074	0.0666863	-1.97365	3.05435	0.0538887	0.159288	PILRA	paired immunoglobin like type 2 receptor alpha	protein_coding	29992
ENSG00000111215	0	0.449135	0.421666	0	0.0638228	-3.63111	3.05428	0.232972	0.40532	PRR4	proline rich 4	protein_coding	11272
ENSG00000279246	0.0627397	0.0846544	0.153703	0	0.0449102	-3.34402	3.05364	0.108272	0.247202	AP003108.3	novel transcript	TEC	NA
ENSG00000253389	0.387635	0.367041	0.141252	0.127734	0	-2.70309	3.05261	0.114135	0.256079	AC113133.1	novel transcript, antisense to ANK1	antisense	NA
ENSG00000114853	0.518976	0.56687	0.43236	0.0717367	0.0442253	-0.309667	3.0511	0.0131781	0.0678326	ZBTB47	zinc finger and BTB domain containing 47	protein_coding	92999
ENSG00000276334	0.328569	0.116667	0.105914	0	0.0618936	-3.17574	3.04896	0.113193	0.254832	AL133243.2	novel transcript, sense intronic to BIRC6	sense_intronic	NA
ENSG00000276529	1.77178	2.60885	4.9034	0.216096	0.679432	-0.788498	3.04878	0.0304498	0.110784	AP001505.1	novel transcript	lincRNA	NA
ENSG00000102935	0.0155786	0.0770737	0.112007	0.0638416	0	-2.17391	3.04447	0.15416	0.311004	ZNF423	zinc finger protein 423	protein_coding	23090
ENSG00000167992	0.103524	0.211252	0.139368	0	0.202416	-1.68354	3.04256	0.132941	0.283329	VWCE	von Willebrand factor C and EGF domains	protein_coding	220001
ENSG00000244063	1.14554	1.01025	1.34579	1.03555	0	-2.23209	3.03998	0.11128	0.252021	AC104653.2	novel transcript	lincRNA	NA
ENSG00000273056	1.056	0.863552	0.651877	0.628368	0	-2.26388	3.03807	0.109855	0.249617	AL354694.1	novel transcript	lincRNA	NA
ENSG00000164898	1.30596	1.33745	0.533888	0.0418768	0.219443	-0.719515	3.03633	0.0413073	0.133394	FMC1	formation of mitochondrial complex V assembly factor 1 homolog	protein_coding	154791
ENSG00000102302	0.00655722	0.103222	0.134451	0.0298575	0	-3.25845	3.0361	0.171952	0.334349	FGD1	FYVE, RhoGEF and PH domain containing 1	protein_coding	2245
ENSG00000231154	0.134382	0.513743	0.726424	0	0.857722	-1.43423	3.03568	0.175293	0.338751	MORF4L2-AS1	MORF4L2 antisense RNA 1	antisense	NA
ENSG00000203872	0.213837	0.451738	0.63672	0.0110645	0.231922	-0.920437	3.03152	0.0610041	0.172915	C6orf163	chromosome 6 open reading frame 163	protein_coding	206412
ENSG00000229605	115.74	109.792	33.3084	17.1623	4.30863	3.94944	3.0312	0.00863679	0.0538105	RPL21P93	ribosomal protein L21 pseudogene 93	processed_pseudogene	NA
ENSG00000213397	0.0423873	0.169461	0.190002	0.00402094	0.0421411	-2.26032	3.02985	0.0832241	0.210139	HAUS7	HAUS augmin like complex subunit 7	protein_coding	55559
ENSG00000035115	1.3131	1.69573	2.82473	0.221499	0.260596	3.19079	3.02671	0.00107006	0.0215668	SH3YL1	SH3 and SYLF domain containing 1	protein_coding	26751
ENSG00000137393	7.97358	7.382	11.1068	1.68954	0.678557	4.28266	3.02259	0.000353443	0.0157422	RNF144B	ring finger protein 144B	protein_coding	255488
ENSG00000183779	0.0920732	0.106666	0.0958433	0.0571696	0	-2.78548	3.01943	0.103232	0.240099	ZNF703	zinc finger protein 703	protein_coding	80139
ENSG00000236800	1.42252	0.313628	1.2701	0.476271	0	-2.9681	3.01807	0.127392	0.275469	AC068898.1	novel transcript	lincRNA	NA
ENSG00000205746	0	0.120445	0.129457	0.0234496	0	-3.21644	3.01707	0.26299	0.439252	AC126755.1	polycystic kidney disease 1 (autosomal dominant) (PKD1) pseudogene	transcribed_unprocessed_pseudogene	NA
ENSG00000279089	0.122144	0.313921	0.42748	0	0.582887	-1.37358	3.01613	0.166538	0.326872	AC005839.1	TEC	TEC	NA
ENSG00000228172	0.160585	0.135423	0.211137	0.154238	0	-2.26379	3.0157	0.115737	0.25833	AL020996.1	novel transcript	antisense	NA
ENSG00000158869	0.407105	1.65663	0.557524	0.827546	0	-1.74271	3.01488	0.144013	0.297556	FCER1G	Fc fragment of IgE receptor Ig	protein_coding	2207
ENSG00000261770	0.137637	0.286594	0.716735	0.0261131	0.0821027	-0.885601	3.01334	0.0505749	0.152721	AC006504.1	novel transcript	lincRNA	NA
ENSG00000236334	0.370757	0.811969	0.12583	0.0951677	0.00867302	-0.96932	3.01329	0.0976044	0.23252	PPIAL4G	peptidylprolyl isomerase A like 4G	protein_coding	644591
ENSG00000241859	0.0709973	0.195141	0.154397	0.0808193	0	-2.84031	3.00786	0.113729	0.255477	ANOS2P	anosmin 2, pseudogene	transcribed_unprocessed_pseudogene	NA
ENSG00000088367	0.0289767	0.221556	0.0192904	0.00164927	0.010371	-2.32748	3.00778	0.139273	0.291004	EPB41L1	erythrocyte membrane protein band 4.1 like 1	protein_coding	2036
ENSG00000213055	1.03669	0.746027	0.817134	0.118011	0.0742082	-1.97879	3.00772	0.0404482	0.131958	EEF1B2P7	eukaryotic translation elongation factor 1 beta 2 pseudogene 7	processed_pseudogene	NA
ENSG00000267871	1.55734	1.65144	2.09374	0.34591	0.135948	-0.795967	3.00726	0.0210662	0.0887334	ZNF460-AS1	ZNF460 antisense RNA 1	antisense	105372476
ENSG00000239223	1.96451	1.24606	0.382286	0.0430056	0.135215	-2.75391	3.00378	0.102108	0.238711	RPL34P31	ribosomal protein L34 pseudogene 31	processed_pseudogene	NA
ENSG00000269949	0.564405	0.987193	0.56778	0.356937	0	-2.8984	3.00298	0.107409	0.246262	AC069307.1	novel transcript	lincRNA	NA
ENSG00000226849	0	0.407413	0.453667	0	0.112225	-2.87804	3.00208	0.288207	0.466682	AL109811.1	novel transcript	antisense	NA
ENSG00000238103	539.521	365.628	163.025	55.5952	30.8196	6.35065	3.00201	0.000553728	0.0176753	RPL9P7	ribosomal protein L9 pseudogene 7	processed_pseudogene	NA
ENSG00000272343	0.346075	0.172947	1.25946	0	0.275252	-3.26858	3.00028	0.148578	0.303505	AC107952.2	novel transcript	lincRNA	NA
ENSG00000087237	8.7398	4.01578	2.42213	0.405325	0.593751	2.66665	2.9993	0.0076984	0.0507372	CETP	cholesteryl ester transfer protein	protein_coding	1071
ENSG00000230071	0.150479	0.1128	0.314843	0	0.102586	-3.19428	2.99859	0.119235	0.263778	RPL4P6	ribosomal protein L4 pseudogene 6	processed_pseudogene	NA
ENSG00000257989	0.1095	0.533536	1.2684	0	0.326593	-3.14934	2.99758	0.158612	0.31695	AC078864.1	novel transcript	lincRNA	NA
ENSG00000152213	15.6866	9.80355	8.84596	3.11929	0.581278	4.19095	2.9966	0.0023006	0.029244	ARL11	ADP ribosylation factor like GTPase 11	protein_coding	115761
ENSG00000260100	0.29079	0.653935	0.766596	0	0.693841	-2.0735	2.99484	0.137305	0.288583	AL512604.3	novel transcript	lincRNA	NA
ENSG00000272054	0.235874	0.110508	0.129547	0.142643	0	-2.02466	2.99291	0.124073	0.271088	AC007390.2	novel transcript	sense_intronic	NA
ENSG00000258501	0.862266	0.608341	0.522254	0.1251	0.0403416	-1.11833	2.98878	0.0303416	0.110618	EIF3LP1	eukaryotic translation initiation factor 3 subunit L pseudogene 1	processed_pseudogene	NA
ENSG00000166743	0.146458	0.248849	0.158601	0	0.186378	-2.12789	2.98877	0.125291	0.272749	ACSM1	acyl-CoA synthetase medium chain family member 1	protein_coding	116285
ENSG00000142541	1711.57	856.348	511.852	121.593	119.86	9.90707	2.98828	0.00027713	0.0152998	RPL13A	ribosomal protein L13a	protein_coding	23521
ENSG00000210112	7.8325	1.54508	4.50073	1.87707	0	-3.09194	2.9875	0.12667	0.274699	MT-TM	mitochondrially encoded tRNA methionine	Mt_tRNA	NA
ENSG00000238287	0.509675	0.347324	1.14746	0.527441	0	-2.56934	2.98585	0.130971	0.280161	AL603839.3	novel transcript	antisense	NA
ENSG00000006047	0	0.0682539	0.0695061	0	0.00724191	-4.18959	2.98334	0.195308	0.361876	YBX2	Y-box binding protein 2	protein_coding	51087
ENSG00000111666	2.66594	2.2644	2.88316	1.24898	0.0835522	2.76374	2.98305	0.0120484	0.0643905	CHPT1	choline phosphotransferase 1	protein_coding	56994
ENSG00000165698	1.40012	1.06443	1.25865	0.0678218	0.349477	0.615506	2.98235	0.0118701	0.0637539	SPACA9	sperm acrosome associated 9	protein_coding	11092
ENSG00000143847	0.765273	1.51965	1.55414	0.118344	0.227387	2.41057	2.97956	0.00245596	0.0299446	PPFIA4	PTPRF interacting protein alpha 4	protein_coding	8497
ENSG00000170703	0.0274986	0.0535943	0.048329	0	0.019684	-3.33724	2.97799	0.111565	0.252451	TTLL6	tubulin tyrosine ligase like 6	protein_coding	284076
ENSG00000108511	0.269125	0.193669	0.0745316	0.08578	0	-2.5588	2.97166	0.130659	0.27959	HOXB6	homeobox B6	protein_coding	3216
ENSG00000224506	0.0756857	0.163112	0.115887	0.0753868	0	-2.72557	2.96914	0.114898	0.257293	LINC02523	long intergenic non-protein coding RNA 2523	lincRNA	643623
ENSG00000007237	15.3955	12.3166	19.8574	2.56229	1.49666	6.10014	2.96647	6.4e-05	0.0145248	GAS7	growth arrest specific 7	protein_coding	8522
ENSG00000156218	0.0718477	0.0366232	0.0114793	0.0114502	0	-3.00085	2.9659	0.145522	0.299507	ADAMTSL3	ADAMTS like 3	protein_coding	57188
ENSG00000273305	0	0.419423	0.804571	0.0636929	0	-4.23692	2.96514	0.198092	0.365262	AC009237.15	novel transcript	lincRNA	NA
ENSG00000274897	0.0834289	0.287679	0.106638	0.0569824	0	-3.26757	2.96454	0.121198	0.266749	PANO1	proapoptotic nucleolar protein 1	protein_coding	101927423
ENSG00000165821	0.0416679	0.128843	0.0554785	0	0.0497111	-2.62585	2.96384	0.127328	0.275469	SALL2	spalt like transcription factor 2	protein_coding	6297
ENSG00000255587	0.0721463	0.0442485	0.0489026	0.0223983	0	-3.27244	2.96207	0.108617	0.247714	RAB44	RAB44, member RAS oncogene family	protein_coding	401258
ENSG00000263235	1.46985	1.88882	2.26455	0.119514	0.501021	-0.1605	2.96138	0.0185515	0.0820562	AC006111.2	novel transcript, sense overlapping TRAP1	sense_overlapping	NA
ENSG00000215014	0.369943	0.205748	0.120756	0.14943	0	-2.27531	2.96123	0.129214	0.277523	AL645728.1	novel transcript	processed_transcript	NA
ENSG00000142920	0.307716	0.329982	0.430192	0.0389208	0.056087	0.0613502	2.9592	0.0107957	0.0608576	AZIN2	antizyme inhibitor 2	protein_coding	113451
ENSG00000212124	0.167857	0.671077	0.648127	0.44585	0	-2.33203	2.95669	0.142587	0.295663	TAS2R19	taste 2 receptor member 19	protein_coding	259294
ENSG00000125901	83.773	50.025	27.3747	6.73879	5.62332	4.58364	2.95034	0.00119145	0.0225232	MRPS26	mitochondrial ribosomal protein S26	protein_coding	64949
ENSG00000259891	0.213602	0.753495	0.829775	0.0572123	0.0974364	-0.881478	2.94609	0.0401925	0.131396	AC107375.1	novel transcript, antisense to CHRAC1	antisense	NA
ENSG00000243181	6.78672	9.11305	2.16867	0.268717	1.0209	-0.00828938	2.94519	0.0542859	0.160128	AC087343.1	ribosomal protein L21 (RPl21) pseudogene	processed_pseudogene	NA
ENSG00000010278	186.977	79.2797	111.138	20.0233	12.0644	7.77203	2.94362	0.000162534	0.015237	CD9	CD9 molecule	protein_coding	928
ENSG00000229930	2.27903	3.16051	0.30344	0.064858	0.135948	-2.95629	2.94203	0.160948	0.320083	AC138393.2	F-box only protein 25 (FBXO25) pseudogene	unprocessed_pseudogene	NA
ENSG00000255035	0.989369	0.906448	0.38055	0.375414	0	-2.71879	2.9419	0.124862	0.272115	SDHCP4	succinate dehydrogenase complex subunit C pseudogene 4	processed_pseudogene	NA
ENSG00000260830	0.802191	0.167036	0.664578	0	0.319013	-2.90682	2.93817	0.141474	0.294343	AL135744.1	novel transcript, antisense to CHD8 and SUPT16H	antisense	NA
ENSG00000242110	0.121677	0.0825236	0.0401158	0.0395744	0	-2.71672	2.9372	0.126472	0.274496	AMACR	alpha-methylacyl-CoA racemase	protein_coding	23600
ENSG00000236972	9.20763	8.89606	3.21469	0.465842	1.01713	0.130029	2.93562	0.0320936	0.114706	FABP5P1	fatty acid binding protein 5 pseudogene 1	processed_pseudogene	NA
ENSG00000215769	0.110726	0.456506	0.474218	0.0997849	0.0165124	-1.25579	2.93487	0.0625054	0.175711	ARHGAP27P1-BPTFP1-KPNA2P3	ARHGAP27P1-BPTFP1-KPNA2P3 readthrough, transcribed pseudogene	processed_transcript	109286553
ENSG00000272024	2.27287	0.72281	0.751965	0	0.862784	-2.38833	2.93111	0.137272	0.288548	AC064807.4	novel transcript	lincRNA	NA
ENSG00000134463	1.89874	1.73106	0.91557	1.42391	0.0153058	0.408973	2.93059	0.0909389	0.222032	ECHDC3	enoyl-CoA hydratase domain containing 3	protein_coding	79746
ENSG00000060656	0.00419517	0.0691841	0.053622	0.0143266	0	-3.45797	2.93058	0.170989	0.333175	PTPRU	protein tyrosine phosphatase, receptor type U	protein_coding	10076
ENSG00000168792	18.7765	14.4728	19.8482	1.95885	2.70469	4.806	2.93016	7.51e-05	0.0151651	ABHD15	abhydrolase domain containing 15	protein_coding	116236
ENSG00000138411	1.20849	1.38325	2.5606	0.206824	0.232999	4.11146	2.92896	0.00059996	0.0181419	HECW2	HECT, C2 and WW domain containing E3 ubiquitin protein ligase 2	protein_coding	57520
ENSG00000272693	0.600076	1.16739	2.32461	0.243961	0.136364	0.149695	2.92782	0.0273129	0.103556	AC073107.1		transcribed_unprocessed_pseudogene	441242
ENSG00000273186	0.616843	0.873405	0.237262	0.15604	0	-3.473	2.92405	0.130405	0.279175	AL359091.5	novel transcript, sense intronic to CERCAM	sense_intronic	NA
ENSG00000213442	11258.6	4338.97	1905.8	618.078	676.401	10.1009	2.9234	0.00153027	0.0251154	RPL18AP3	ribosomal protein L18a pseudogene 3	processed_pseudogene	NA
ENSG00000225447	0	0.605089	0.527605	0	0.0437738	-4.55543	2.91831	0.176724	0.340203	RPS15AP10	ribosomal protein S15a pseudogene 10	processed_pseudogene	NA
ENSG00000186523	0.0397431	0.0844099	0.0899566	0	0.0513659	-2.87919	2.91652	0.12655	0.274581	FAM86B1	family with sequence similarity 86 member B1	protein_coding	85002
ENSG00000267698	2.70294	2.32027	1.71814	0.099254	0.676145	-0.685844	2.91384	0.0341964	0.119099	AC002116.2	uncharacterized LOC101927572	antisense	101927572
ENSG00000184719	0.534556	0.186997	0.21257	0.50709	0	-1.09871	2.91151	0.171258	0.333384	RNLS	renalase, FAD dependent amine oxidase	protein_coding	55328
ENSG00000132832	0.336544	0.445193	0.274125	0.315496	0	-2.21198	2.91125	0.127802	0.275798	AL139352.1	novel transcript	lincRNA	NA
ENSG00000136573	8.1054	4.43274	6.01934	0.499676	1.26145	3.76369	2.91072	0.000863463	0.020161	BLK	BLK proto-oncogene, Src family tyrosine kinase	protein_coding	640
ENSG00000154548	0.0677997	0.078545	0.0393912	0.0280652	0	-3.0624	2.91031	0.11905	0.263441	SRSF12	serine and arginine rich splicing factor 12	protein_coding	135295
ENSG00000116251	69.7929	60.3869	54.84	7.55839	8.99651	7.00843	2.9095	1.47e-05	0.0145248	RPL22	ribosomal protein L22	protein_coding	6146
ENSG00000224908	7.14763	4.10216	0.446093	0	1.39902	-2.1292	2.90691	0.234199	0.40669	TIMM8BP2	translocase of inner mitochondrial membrane 8B pseudogene 2	processed_pseudogene	NA
ENSG00000115507	0.156604	0.286957	0.311992	0.0132051	0.083037	-0.876797	2.90568	0.0379576	0.126908	OTX1	orthodenticle homeobox 1	protein_coding	5013
ENSG00000222345	5.53265	6.91221	13.1613	0	14.9614	-1.77419	2.90416	0.161528	0.320807	SNORD19C	small nucleolar RNA, C/D box 19C	snoRNA	NA
ENSG00000218018	1.07396	1.03701	1.03245	0.694149	0.0217163	-0.4756	2.90214	0.0591628	0.169326	AL109955.1		antisense	100291105
ENSG00000272980	0.0105582	0.0316582	0.0590423	0	0.0125963	-3.73567	2.90165	0.139393	0.291189	Z94721.2	novel transcript	processed_transcript	NA
ENSG00000253540	0.344745	2.05124	1.56637	0.171692	0.141382	-0.630271	2.90032	0.0492272	0.149716	FAM86HP	family with sequence similarity 86 member H, pseudogene	transcribed_unprocessed_pseudogene	NA
ENSG00000251221	0	0.525328	0.780393	0	0.0760072	-4.25648	2.89852	0.203283	0.371507	LINC01337	long intergenic non-protein coding RNA 1337	lincRNA	103689917
ENSG00000267980	0.563648	0.478851	0.240149	0	0.22415	-2.91531	2.89561	0.128169	0.276281	AC007292.1	novel transcript, antisense to SH3GL1	antisense	NA
ENSG00000259397	0.614402	1.26654	0.541953	0.0218563	0.274875	-2.03533	2.89186	0.078374	0.202497	AC021231.2	U2 small nuclear RNA auxiliary factor 1 (U2AF1) pseudogene	processed_pseudogene	NA
ENSG00000205312	0.179693	0.51044	0.805898	0.18302	0.0225662	-0.71982	2.89152	0.0598107	0.17062	KRT17P4	keratin 17 pseudogene 4	transcribed_unprocessed_pseudogene	NA
ENSG00000121210	24.2962	23.9352	59.8221	4.99891	3.56769	6.52531	2.89001	0.000266191	0.0152998	TMEM131L	transmembrane 131 like	protein_coding	23240
ENSG00000223416	26.9044	27.8967	10.4891	4.03462	1.29736	1.55125	2.88883	0.0179271	0.0806783	RPS26P15	ribosomal protein S26 pseudogene 15	processed_pseudogene	NA
ENSG00000107779	0.773757	0.6997	1.06161	0.118838	0.115756	2.12037	2.88651	0.0016656	0.0255543	BMPR1A	bone morphogenetic protein receptor type 1A	protein_coding	657
ENSG00000152082	212.21	33.6789	10.179	7.04133	4.49594	5.08759	2.8863	0.0497209	0.150822	MZT2B	mitotic spindle organizing protein 2B	protein_coding	80097
ENSG00000224728	0	0.316919	0.567801	0	0.0986847	-3.40007	2.88602	0.270036	0.446235	IMPDH1P8	inosine monophosphate dehydrogenase 1 pseudogene 8	processed_pseudogene	NA
ENSG00000179859	0.740435	1.01045	1.50658	0.118866	0.19819	0.528875	2.88506	0.0113992	0.0622528	RNF227	ring finger protein 227	protein_coding	284023
ENSG00000111452	0.0133323	0.0342652	0.017244	0	0.0136336	-2.87861	2.88439	0.130153	0.278829	ADGRD1	adhesion G protein-coupled receptor D1	protein_coding	283383
ENSG00000258568	1.21037	0.544381	0.593045	0.110225	0.0577602	-2.40188	2.88406	0.0651569	0.180355	RHOQP1	ras homolog family member Q pseudogene 1	processed_pseudogene	NA
ENSG00000107736	0.232256	0.205756	0.158634	0.0420616	0.0143942	0.683492	2.88252	0.0102872	0.0591086	CDH23	cadherin related 23	protein_coding	64072
ENSG00000130511	10.8679	4.847	2.23387	0.756444	0.427317	2.62568	2.88211	0.0186862	0.0823757	SSBP4	single stranded DNA binding protein 4	protein_coding	170463
ENSG00000248830	0.229906	0.0369299	0.0874591	0.0280406	0	-3.76736	2.87941	0.136128	0.287308	ZNF807	zinc finger protein 807	unprocessed_pseudogene	NA
ENSG00000187609	0.437427	0.719174	0.8604	0.142269	0.0613958	1.19519	2.87939	0.00742449	0.0497347	EXD3	exonuclease 3'-5' domain containing 3	protein_coding	54932
ENSG00000274943	0.898054	1.44255	2.44266	0.0365105	0.994877	-1.68011	2.8786	0.0884682	0.21824	AC079684.1	novel transcript, sense intronic to PPHLN1	sense_intronic	NA
ENSG00000242299	10149.9	4105.15	1780.47	640.428	595.456	9.80682	2.87798	0.00148594	0.0248645	AC073861.1	ribosomal protein S18 (RPS18) pseudogene	processed_pseudogene	NA
ENSG00000251600	0.0220673	0.102559	0.0758039	0	0.12242	-1.54905	2.87666	0.185106	0.350376	AC139713.2		processed_transcript	101927636
ENSG00000269821	0.0675826	0.0728961	0.236886	0.0104433	0.0277273	2.22347	2.8722	0.016294	0.0766977	KCNQ1OT1	KCNQ1 opposite strand/antisense transcript 1	antisense	10984
ENSG00000221164	0.438002	6.73076	6.3566	3.49017	0	-2.47248	2.87045	0.203743	0.372059	SNORA11F	small nucleolar RNA, H/ACA box 11F	snoRNA	109617000
ENSG00000232303	0.114534	1.07319	0.411737	0.0325946	0.0683211	-2.51577	2.87024	0.103537	0.240445	DFFBP1	DNA fragmentation factor subunit beta pseudogene 1	processed_pseudogene	NA
ENSG00000238213	0.0683155	0.187769	0.70341	0.0388832	0.0271675	-2.86853	2.86887	0.122044	0.268013	TARDBPP2	TAR DNA binding protein pseudogene 2	processed_pseudogene	NA
ENSG00000249176	8.8755	8.12828	3.61468	1.44007	0.383303	0.927939	2.8682	0.0219062	0.0908278	AC027801.2	mRNA turnover 4 homolog (S. cerevisiae) (MRTO4) pseudogene	processed_pseudogene	NA
ENSG00000278903	0.123489	0.0925687	0.153458	0.12183	0	-2.37824	2.86463	0.133999	0.28485	CU633906.2		lincRNA	NA
ENSG00000272447	1.20302	0.975917	1.18486	0.281395	0.0786435	-0.21136	2.86378	0.0191678	0.0837376	AL135925.1		lincRNA	642361
ENSG00000233844	2.19079	1.38097	0.954624	1.98376	0	-1.52861	2.86369	0.157621	0.315718	KCNQ5-IT1	KCNQ5 intronic transcript 1	sense_intronic	100507381
ENSG00000233730	1.08475	2.39661	0.592914	1.07234	0	-2.03832	2.86192	0.158383	0.316596	LINC01765	long intergenic non-protein coding RNA 1765	lincRNA	NA
ENSG00000149150	8.82551	6.77036	9.14692	1.49974	0.847441	3.71003	2.85893	0.000334096	0.015741	SLC43A1	solute carrier family 43 member 1	protein_coding	8501
ENSG00000141391	1.17728	1.51854	1.78778	0.169028	0.265723	0.852908	2.85862	0.00661535	0.0471878	PRELID3A	PRELI domain containing 3A	protein_coding	10650
ENSG00000128309	18.055	7.31729	4.79128	0.906324	1.50148	4.70787	2.85601	0.0029151	0.0323346	MPST	mercaptopyruvate sulfurtransferase	protein_coding	4357
ENSG00000281103	1.75116	1.21601	1.46581	0.0927172	0.433223	1.45564	2.85568	0.00767286	0.0506409	TRG-AS1	T cell receptor gamma locus antisense RNA 1	antisense	100506776
ENSG00000125355	0.225245	0.0871461	0.30764	0	0.416089	-1.5471	2.85543	0.186365	0.351888	TMEM255A	transmembrane protein 255A	protein_coding	55026
ENSG00000244733	0.381493	0.263093	0.386032	0.165023	0.00910266	-1.79845	2.85436	0.073819	0.195049	AL132656.2	novel transcript	lincRNA	NA
ENSG00000134986	36.2883	21.2584	34.007	3.50133	4.83004	6.97493	2.8468	5.8e-05	0.0145248	NREP	neuronal regeneration related protein	protein_coding	9315
ENSG00000213087	3.09903	6.33561	0.637682	0.120264	0.378126	-1.42292	2.84579	0.137902	0.289313	AL356535.1	ribosomal protein S12 (RPS12) pseudogene	processed_pseudogene	NA
ENSG00000261186	0.430484	0.379641	0.222523	0.230606	0	-2.61394	2.84463	0.131507	0.280885	LINC01238	long intergenic non-protein coding RNA 1238	antisense	102723927
ENSG00000275580	0.259958	0.714511	0.772999	0	0.568585	-2.58122	2.84347	0.148657	0.303634	AC022306.2	novel transcript, sense intronic to GALK2	lincRNA	NA
ENSG00000272764	4.97671	8.14638	6.70735	0.578083	1.39346	-0.277097	2.84329	0.019055	0.0834143	AL596094.1	novel transcript	lincRNA	NA
ENSG00000280120	3.32449	4.3661	5.58077	0.560093	0.729784	1.0947	2.84217	0.00570516	0.0440499	AC073857.1	novel transcript	TEC	NA
ENSG00000267264	0.535987	0.321424	0.628	0.305068	0	-3.06384	2.83589	0.128844	0.277176	AC006504.3	vomeronasal receptor pseudogene	processed_pseudogene	NA
ENSG00000271913	0.376469	0.32305	0.485419	0.115596	0.0265938	0.0380089	2.83414	0.0200802	0.0860856	AL035530.2	novel transcript, antisense to TAGAP	antisense	NA
ENSG00000244701	0.873728	2.01944	2.31694	1.13965	0.0434327	-0.762588	2.83393	0.0756102	0.197809	AC004918.1	novel transcript, antisense to AGK	antisense	NA
ENSG00000229119	10048.6	3333.25	1866.21	645.829	551.302	9.09982	2.83296	0.00153668	0.025168	AC026403.1	60S acidic ribosomal protein (RPLP0) pseudogene	processed_pseudogene	NA
ENSG00000206838	0	2.82266	2.45107	0	0.374364	-4.0349	2.83226	0.22705	0.398984	SNORA5A	small nucleolar RNA, H/ACA box 5A	snoRNA	654319
ENSG00000270673	1.6788	1.14138	0.2911	0	0.745251	-2.01301	2.83207	0.185058	0.350376	YTHDF3-AS1	YTHDF3 antisense RNA 1 (head to head)	lincRNA	101410533
ENSG00000071082	2382.08	811.467	368.069	167.767	111.227	11.2526	2.83035	0.00309192	0.0330506	RPL31	ribosomal protein L31	protein_coding	6160
ENSG00000273192	0.0477345	0.492005	0.203379	0	0.213558	-2.35215	2.83001	0.185349	0.350621	AL671710.1	novel transcript, antisense to ALG12	lincRNA	NA
ENSG00000187980	1.21546	0.299459	0.0203704	0	0.101404	-2.06536	2.82573	0.330002	0.509813	PLA2G2C	phospholipase A2 group IIC	protein_coding	391013
ENSG00000141401	7.01352	2.40071	2.32818	0.112624	1.74866	2.53145	2.82316	0.0333323	0.117258	IMPA2	inositol monophosphatase 2	protein_coding	3613
ENSG00000158473	4.52893	4.27164	3.29	2.29447	0.118751	2.00527	2.82182	0.0255521	0.0997454	CD1D	CD1d molecule	protein_coding	912
ENSG00000285728	0.109876	0.308865	0.204811	0	0.213014	-2.42015	2.82024	0.149778	0.305184	AC098484.4	novel transcript, antisense to PPIH	antisense	NA
ENSG00000171817	0.0455913	0.478458	0.341666	0.567176	0	-1.25006	2.81938	0.232356	0.404588	ZNF540	zinc finger protein 540	protein_coding	163255
ENSG00000164362	0.389842	1.52507	2.21409	0.201085	0.17441	1.32311	2.8174	0.0300771	0.110022	TERT	telomerase reverse transcriptase	protein_coding	7015
ENSG00000171858	4313.52	1554.54	597.747	287.862	210.744	9.59061	2.81528	0.00313266	0.0331991	RPS21	ribosomal protein S21	protein_coding	6227
ENSG00000101955	1.83401	1.77665	2.03239	0.353308	0.201972	0.785746	2.81504	0.00676929	0.0478201	SRPX	sushi repeat containing protein X-linked	protein_coding	8406
ENSG00000205704	0.442321	0.345383	0.304278	0	0.483727	-1.98768	2.81281	0.152728	0.309223	LINC00634	long intergenic non-protein coding RNA 634	transcribed_unitary_pseudogene	339674
ENSG00000250569	0.298214	0.156481	0.357349	0.0509205	0.0177889	-3.09354	2.81252	0.0916375	0.223267	NTAN1P2	N-terminal asparagine amidase pseudogene 2	processed_pseudogene	NA
ENSG00000100316	2496.3	972.454	708.07	166.503	193.764	11.3904	2.80836	0.000830859	0.0200392	RPL3	ribosomal protein L3	protein_coding	6122
ENSG00000214756	4.39184	2.73797	1.64995	0.210397	0.567011	1.92548	2.80582	0.010237	0.0589249	CSKMT	citrate synthase lysine methyltransferase	protein_coding	751071
ENSG00000006837	0.110038	0.158097	0.378481	0	0.426655	-1.77864	2.80565	0.188979	0.355025	CDKL3	cyclin dependent kinase like 3	protein_coding	51265
ENSG00000232591	3.12027	3.09349	1.36695	5.41384	0	-0.81788	2.80432	0.199586	0.367032	AL139125.1	novel transcript	lincRNA	NA
ENSG00000203876	0.012449	0.0209968	0.0306641	0.0106285	0	-3.46399	2.80427	0.133861	0.2847	ADD3-AS1	ADD3 antisense RNA 1	processed_transcript	NA
ENSG00000261366	0.308996	0.277951	0.658257	1.04116	0	-1.24042	2.80389	0.195319	0.361876	MANEA-DT	MANEA divergent transcript	antisense	101927288
ENSG00000214016	2.42647	2.68049	1.31779	0.545162	0.11427	-0.336785	2.79849	0.0356595	0.122202	RPSAP61	ribosomal protein SA pseudogene 61	processed_pseudogene	NA
ENSG00000265452	1.66858	3.25203	5.24301	0	2.78693	-2.93998	2.79652	0.149146	0.304264	MIR3682	microRNA 3682	miRNA	100500850
ENSG00000136404	0.294964	0.363248	0.36187	0.761479	0	-1.25677	2.79255	0.179082	0.343353	TM6SF1	transmembrane 6 superfamily member 1	protein_coding	53346
ENSG00000212607	4.4937	15.3989	8.31936	1.09615	1.27646	-0.962664	2.79058	0.0402733	0.131567	SNORA3B	small nucleolar RNA, H/ACA box 3B	snoRNA	677826
ENSG00000225091	3.13792	2.50903	2.89672	0	2.99491	-2.4679	2.78958	0.143607	0.297181	SNORA71A	small nucleolar RNA, H/ACA box 71A	snoRNA	26777
ENSG00000187840	42.9233	35.6028	17.712	4.23784	4.05183	3.86817	2.789	0.0015615	0.0252922	EIF4EBP1	eukaryotic translation initiation factor 4E binding protein 1	protein_coding	1978
ENSG00000232573	13643.2	6194.05	4131.98	1031.08	1116.35	10.4547	2.7885	0.000530169	0.017623	RPL3P4	ribosomal protein L3 pseudogene 4	processed_pseudogene	NA
ENSG00000271918	0.330814	0.430703	0.797464	0	1.40212	-1.36059	2.788	0.198698	0.366072	AC034236.2	novel transcript, antisense to COMMD10	antisense	NA
ENSG00000072422	4.25606	3.92829	6.8093	0.804181	0.65629	3.45883	2.78797	0.000728472	0.0190553	RHOBTB1	Rho related BTB domain containing 1	protein_coding	9886
ENSG00000266967	0.0151361	0.289327	0.231758	0	0.185093	-2.28636	2.78391	0.232085	0.40423	AARSD1	alanyl-tRNA synthetase domain containing 1	protein_coding	80755
[truncated: 16,548 more rows]
