# Supplementary material for: Latent Epstein-Barr virus infection collaborates with Myc over-expression in normal human B cells to induce Burkitt-like Lymphomas in mice
Source: PLoS Pathog. 2024 Apr 15;20(4):e1012132. doi: 10.1371/journal.ppat.1012132 (PMC11045125; doi:10.1371/journal.ppat.1012132)
Supplement: S2 Table — Filtered variants identified by rnavar were annotated by SnpEff and SnpSift (ClinVar). (XLSX) [file ppat.1012132.s012.xlsx]

## Sheet: MYC_2
chr17	7668836	325628	GA	G	475.6	PASS	AC=1;AF=0.500;AN=2;BaseQRankSum=0.787;DP=66;ExcessHet=0.0000;FS=1.531;MLEAC=1;MLEAF=0.500;MQ=60.00;MQRankSum=0.000;QD=8.65;ReadPosRankSum=1.764;SOR=1.325;ANN=G|3_prime_UTR_variant|MODIFIER|TP53|ENSG00000141510|transcript|ENST00000269305.9|protein_coding|11/11|c.*772delT|||||772|;ALLELEID=346161;CLNDISDB=MONDO:MONDO:0018875,MedGen:C0085390,OMIM:PS151623,Orphanet:ORPHA524,SNOMED_CT:428850001;CLNDN=…	GT:AD:DP:GQ:PL	0/1:17,38:55:99:483,0,188
chr17	7676154	rs1042522;12351	G	C	1455.64	PASS	AC=1;AF=0.500;AN=2;BaseQRankSum=-1.756;DB;DP=161;ExcessHet=0.0000;FS=0.588;MLEAC=1;MLEAF=0.500;MQ=60.00;MQRankSum=0.000;QD=9.15;ReadPosRankSum=1.026;SOR=0.730;ANN=C|missense_variant|MODERATE|TP53|ENSG00000141510|transcript|ENST00000269305.9|protein_coding|4/11|c.215C>G|p.Pro72Arg|357/2512|215/1182|72/393||;AF_EXAC=0.65996;AF_TGP=0.54293;ALLELEID=27390;CLNDISDB=.|Gene:553989,MONDO:MONDO:0007903,Me…	GT:AD:DP:GQ:PL	0/1:89,70:159:99:1463,0,2169
chr17	7685459	rs17883353	T	TG	147.6	PASS	AC=1;AF=0.500;AN=2;BaseQRankSum=0.241;DB;DP=9;ExcessHet=0.0000;FS=0.000;MLEAC=1;MLEAF=0.500;MQ=60.00;MQRankSum=0.000;QD=16.40;ReadPosRankSum=-0.231;SOR=0.368;ANN=TG|upstream_gene_variant|MODIFIER|WRAP53|ENSG00000141499|transcript|ENST00000316024.9|protein_coding||c.-3190_-3189insG|||||841|,TG|intron_variant|MODIFIER|TP53|ENSG00000141510|transcript|ENST00000269305.9|protein_coding|1/10|c.-29+1917_…	GT:AD:DP:GQ:PL	0/1:4,5:9:99:155,0,102
chr17	7688443	rs17551150;369236	G	A	992.64	PASS	AC=1;AF=0.500;AN=2;BaseQRankSum=0.007;DB;DP=71;ExcessHet=0.0000;FS=1.001;MLEAC=1;MLEAF=0.500;MQ=60.00;MQRankSum=0.000;QD=14.82;ReadPosRankSum=-0.858;SOR=0.866;ANN=A|5_prime_UTR_variant|MODIFIER|WRAP53|ENSG00000141499|transcript|ENST00000316024.9|protein_coding|1/10|c.-206G>A|||||206|,A|upstream_gene_variant|MODIFIER|TP53|ENSG00000141510|transcript|ENST00000269305.9|protein_coding||c.-1095C>T|||||…	GT:AD:DP:GQ:PL	0/1:27,40:67:99:1000,0,604
chr17	7688850	rs2287499;261001	C	G	1125.64	PASS	AC=1;AF=0.500;AN=2;BaseQRankSum=2.145;DB;DP=69;ExcessHet=0.0000;FS=2.091;MLEAC=1;MLEAF=0.500;MQ=60.00;MQRankSum=0.000;QD=16.80;ReadPosRankSum=-0.109;SOR=0.404;ANN=G|missense_variant|MODERATE|WRAP53|ENSG00000141499|transcript|ENST00000316024.9|protein_coding|1/10|c.202C>G|p.Arg68Gly|2550/4011|202/1647|68/548||,G|upstream_gene_variant|MODIFIER|TP53|ENSG00000141510|transcript|ENST00000269305.9|prote…	GT:AD:DP:GQ:PL	0/1:27,40:67:99:1133,0,619
chr17	7689242	rs2287498;261003	C	T	946.64	PASS	AC=1;AF=0.500;AN=2;BaseQRankSum=-2.683;DB;DP=66;ExcessHet=0.0000;FS=7.071;MLEAC=1;MLEAF=0.500;MQ=60.00;MQRankSum=0.000;QD=15.03;ReadPosRankSum=1.190;SOR=0.705;ANN=T|synonymous_variant|LOW|WRAP53|ENSG00000141499|transcript|ENST00000316024.9|protein_coding|2/10|c.450C>T|p.Phe150Phe|2798/4011|450/1647|150/548||,T|upstream_gene_variant|MODIFIER|TP53|ENSG00000141510|transcript|ENST00000269305.9|protei…	GT:AD:DP:GQ:PL	0/1:24,39:63:99:954,0,619

## Sheet: MYC_8
chr17	7668836	325628	GA	G	541.04	PASS	AC=1;AF=0.500;AN=2;BaseQRankSum=1.053;DP=116;ExcessHet=0.0000;FS=6.422;MLEAC=1;MLEAF=0.500;MQ=60.00;MQRankSum=0.000;QD=5.95;ReadPosRankSum=-0.968;SOR=0.080;ANN=G|3_prime_UTR_variant|MODIFIER|TP53|ENSG00000141510|transcript|ENST00000269305.9|protein_coding|11/11|c.*772delT|||||772|;ALLELEID=346161;CLNDISDB=MONDO:MONDO:0018875,MedGen:C0085390,OMIM:PS151623,Orphanet:ORPHA524,SNOMED_CT:428850001;CLND…	GT:AD:DP:GQ:PL	0/1:42,49:91:99:586,0,615
chr17	7674797	rs1625895;256603	T	C	37.32	PASS	AC=2;AF=1.00;AN=2;DB;DP=2;ExcessHet=0.0000;FS=0.000;MLEAC=1;MLEAF=0.500;MQ=60.00;QD=18.66;SOR=0.693;ANN=C|intron_variant|MODIFIER|TP53|ENSG00000141510|transcript|ENST00000269305.9|protein_coding|6/10|c.672+62A>G||||||;AF_TGP=0.83367;ALLELEID=256462;CLNDISDB=Gene:553989,MONDO:MONDO:0007903,MedGen:C1835398,OMIM:151623|MONDO:MONDO:0015356,MeSH:D009386,MedGen:C0027672,Orphanet:ORPHA140162,SNOMED_CT:6…	GT:AD:DP:GQ:PL	1/1:0,2:2:6:49,6,0
chr17	7676154	rs1042522;12351	G	C	973.64	PASS	AC=1;AF=0.500;AN=2;BaseQRankSum=-1.100;DB;DP=166;ExcessHet=0.0000;FS=1.329;MLEAC=1;MLEAF=0.500;MQ=60.00;MQRankSum=0.000;QD=6.09;ReadPosRankSum=1.416;SOR=0.541;ANN=C|missense_variant|MODERATE|TP53|ENSG00000141510|transcript|ENST00000269305.9|protein_coding|4/11|c.215C>G|p.Pro72Arg|357/2512|215/1182|72/393||;AF_EXAC=0.65996;AF_TGP=0.54293;ALLELEID=27390;CLNDISDB=.|Gene:553989,MONDO:MONDO:0007903,Me…	GT:AD:DP:GQ:PL	0/1:107,53:160:99:981,0,2605
chr17	7685459	rs17883353	T	TG	400.6	PASS	AC=1;AF=0.500;AN=2;BaseQRankSum=1.284;DB;DP=22;ExcessHet=0.0000;FS=0.000;MLEAC=1;MLEAF=0.500;MQ=60.00;MQRankSum=0.000;QD=19.08;ReadPosRankSum=0.854;SOR=0.527;ANN=TG|upstream_gene_variant|MODIFIER|WRAP53|ENSG00000141499|transcript|ENST00000316024.9|protein_coding||c.-3190_-3189insG|||||841|,TG|intron_variant|MODIFIER|TP53|ENSG00000141510|transcript|ENST00000269305.9|protein_coding|1/10|c.-29+1917_…	GT:AD:DP:GQ:PL	0/1:9,12:21:99:408,0,291
chr17	7688443	rs17551150;369236	G	A	579.64	PASS	AC=1;AF=0.500;AN=2;BaseQRankSum=0.146;DB;DP=49;ExcessHet=0.0000;FS=2.521;MLEAC=1;MLEAF=0.500;MQ=60.00;MQRankSum=0.000;QD=12.08;ReadPosRankSum=-0.177;SOR=1.179;ANN=A|5_prime_UTR_variant|MODIFIER|WRAP53|ENSG00000141499|transcript|ENST00000316024.9|protein_coding|1/10|c.-206G>A|||||206|,A|upstream_gene_variant|MODIFIER|TP53|ENSG00000141510|transcript|ENST00000269305.9|protein_coding||c.-1095C>T|||||…	GT:AD:DP:GQ:PL	0/1:21,27:48:99:587,0,421
chr17	7688850	rs2287499;261001	C	G	735.64	PASS	AC=1;AF=0.500;AN=2;BaseQRankSum=1.098;DB;DP=80;ExcessHet=0.0000;FS=1.914;MLEAC=1;MLEAF=0.500;MQ=60.00;MQRankSum=0.000;QD=10.08;ReadPosRankSum=0.924;SOR=0.933;ANN=G|missense_variant|MODERATE|WRAP53|ENSG00000141499|transcript|ENST00000316024.9|protein_coding|1/10|c.202C>G|p.Arg68Gly|2550/4011|202/1647|68/548||,G|upstream_gene_variant|MODIFIER|TP53|ENSG00000141510|transcript|ENST00000269305.9|protei…	GT:AD:DP:GQ:PL	0/1:41,32:73:99:743,0,938
chr17	7689242	rs2287498;261003	C	T	799.64	PASS	AC=1;AF=0.500;AN=2;BaseQRankSum=-2.707;DB;DP=55;ExcessHet=0.0000;FS=7.389;MLEAC=1;MLEAF=0.500;MQ=60.00;MQRankSum=0.000;QD=14.54;ReadPosRankSum=0.931;SOR=1.171;ANN=T|synonymous_variant|LOW|WRAP53|ENSG00000141499|transcript|ENST00000316024.9|protein_coding|2/10|c.450C>T|p.Phe150Phe|2798/4011|450/1647|150/548||,T|upstream_gene_variant|MODIFIER|TP53|ENSG00000141510|transcript|ENST00000269305.9|protei…	GT:AD:DP:GQ:PL	0/1:23,32:55:99:807,0,614

## Sheet: MYC_9
chr17	7668836	325628	GA	G	229.92	PASS	AC=1;AF=0.500;AN=2;BaseQRankSum=0.425;DP=37;ExcessHet=0.0000;FS=0.000;MLEAC=1;MLEAF=0.500;MQ=60.00;MQRankSum=0.000;QD=7.93;ReadPosRankSum=0.327;SOR=0.368;ANN=G|3_prime_UTR_variant|MODIFIER|TP53|ENSG00000141510|transcript|ENST00000269305.9|protein_coding|11/11|c.*772delT|||||772|;ALLELEID=346161;CLNDISDB=MONDO:MONDO:0018875,MedGen:C0085390,OMIM:PS151623,Orphanet:ORPHA524,SNOMED_CT:428850001;CLNDN=…	GT:AD:DP:GQ:PL	0/1:10,19:29:91:228,0,91
chr17	7676154	rs1042522;12351	G	C	473.64	PASS	AC=1;AF=0.500;AN=2;BaseQRankSum=-1.722;DB;DP=55;ExcessHet=0.0000;FS=5.783;MLEAC=1;MLEAF=0.500;MQ=60.00;MQRankSum=0.000;QD=8.94;ReadPosRankSum=-1.019;SOR=1.113;ANN=C|missense_variant|MODERATE|TP53|ENSG00000141510|transcript|ENST00000269305.9|protein_coding|4/11|c.215C>G|p.Pro72Arg|357/2512|215/1182|72/393||;AF_EXAC=0.65996;AF_TGP=0.54293;ALLELEID=27390;CLNDISDB=.|Gene:553989,MONDO:MONDO:0007903,Me…	GT:AD:DP:GQ:PL	0/1:32,21:53:99:481,0,913
chr17	7688193	rs17551157;1182360	C	CG	49.28	PASS	AC=2;AF=1.00;AN=2;DB;DP=2;ExcessHet=0.0000;FS=0.000;MLEAC=1;MLEAF=0.500;MQ=60.00;QD=24.64;SOR=0.693;ANN=CG|5_prime_UTR_variant|MODIFIER|WRAP53|ENSG00000141499|transcript|ENST00000316024.9|protein_coding|1/10|c.-449dupG|||||448|INFO_REALIGN_3_PRIME,CG|upstream_gene_variant|MODIFIER|TP53|ENSG00000141510|transcript|ENST00000269305.9|protein_coding||c.-846dupC|||||704|;ALLELEID=1173064;CLNDISDB=MedGe…	GT:AD:DP:GQ:PL	1/1:0,2:2:6:61,6,0
chr17	7688443	rs17551150;369236	G	A	140.64	PASS	AC=1;AF=0.500;AN=2;BaseQRankSum=-2.515;DB;DP=9;ExcessHet=0.0000;FS=3.010;MLEAC=1;MLEAF=0.500;MQ=60.00;MQRankSum=0.000;QD=15.63;ReadPosRankSum=0.480;SOR=0.160;ANN=A|5_prime_UTR_variant|MODIFIER|WRAP53|ENSG00000141499|transcript|ENST00000316024.9|protein_coding|1/10|c.-206G>A|||||206|,A|upstream_gene_variant|MODIFIER|TP53|ENSG00000141510|transcript|ENST00000269305.9|protein_coding||c.-1095C>T|||||9…	GT:AD:DP:GQ:PL	0/1:3,6:9:95:148,0,95
chr17	7688850	rs2287499;261001	C	G	109.64	PASS	AC=1;AF=0.500;AN=2;BaseQRankSum=1.679;DB;DP=17;ExcessHet=0.0000;FS=2.216;MLEAC=1;MLEAF=0.500;MQ=60.00;MQRankSum=0.000;QD=7.31;ReadPosRankSum=0.613;SOR=1.432;ANN=G|missense_variant|MODERATE|WRAP53|ENSG00000141499|transcript|ENST00000316024.9|protein_coding|1/10|c.202C>G|p.Arg68Gly|2550/4011|202/1647|68/548||,G|upstream_gene_variant|MODIFIER|TP53|ENSG00000141510|transcript|ENST00000269305.9|protein…	GT:AD:DP:GQ:PL	0/1:10,5:15:99:117,0,228
chr17	7689242	rs2287498;261003	C	T	239.64	PASS	AC=1;AF=0.500;AN=2;BaseQRankSum=1.206;DB;DP=40;ExcessHet=0.0000;FS=0.000;MLEAC=1;MLEAF=0.500;MQ=60.00;MQRankSum=0.000;QD=6.14;ReadPosRankSum=0.477;SOR=0.836;ANN=T|synonymous_variant|LOW|WRAP53|ENSG00000141499|transcript|ENST00000316024.9|protein_coding|2/10|c.450C>T|p.Phe150Phe|2798/4011|450/1647|150/548||,T|upstream_gene_variant|MODIFIER|TP53|ENSG00000141510|transcript|ENST00000269305.9|protein_…	GT:AD:DP:GQ:PL	0/1:26,13:39:99:247,0,557

## Sheet: NO MYC_3
chr17	7676154	rs1042522;12351	G	C	274.64	PASS	AC=1;AF=0.500;AN=2;BaseQRankSum=-0.689;DB;DP=15;ExcessHet=0.0000;FS=11.553;MLEAC=1;MLEAF=0.500;MQ=60.00;MQRankSum=0.000;QD=19.62;ReadPosRankSum=0.569;SOR=1.396;ANN=C|missense_variant|MODERATE|TP53|ENSG00000141510|transcript|ENST00000269305.9|protein_coding|4/11|c.215C>G|p.Pro72Arg|357/2512|215/1182|72/393||;AF_EXAC=0.65996;AF_TGP=0.54293;ALLELEID=27390;CLNDISDB=.|Gene:553989,MONDO:MONDO:0007903,M…	GT:AD:DP:GQ:PL	0/1:4,10:14:99:282,0,111
chr17	7688443	rs17551150;369236	G	A	65.64	PASS	AC=1;AF=0.500;AN=2;BaseQRankSum=-0.967;DB;DP=3;ExcessHet=0.0000;FS=0.000;MLEAC=1;MLEAF=0.500;MQ=60.00;MQRankSum=0.000;QD=21.88;ReadPosRankSum=-0.431;SOR=1.179;ANN=A|5_prime_UTR_variant|MODIFIER|WRAP53|ENSG00000141499|transcript|ENST00000316024.9|protein_coding|1/10|c.-206G>A|||||206|,A|upstream_gene_variant|MODIFIER|TP53|ENSG00000141510|transcript|ENST00000269305.9|protein_coding||c.-1095C>T|||||…	GT:AD:DP:GQ:PL	0/1:1,2:3:33:73,0,33
chr17	7688850	rs2287499;261001	C	G	138.64	PASS	AC=1;AF=0.500;AN=2;BaseQRankSum=1.000;DB;DP=11;ExcessHet=0.0000;FS=0.000;MLEAC=1;MLEAF=0.500;MQ=60.00;MQRankSum=0.000;QD=15.40;ReadPosRankSum=-0.464;SOR=0.941;ANN=G|missense_variant|MODERATE|WRAP53|ENSG00000141499|transcript|ENST00000316024.9|protein_coding|1/10|c.202C>G|p.Arg68Gly|2550/4011|202/1647|68/548||,G|upstream_gene_variant|MODIFIER|TP53|ENSG00000141510|transcript|ENST00000269305.9|prote…	GT:AD:DP:GQ:PL	0/1:4,5:9:99:146,0,100
chr17	7689242	rs2287498;261003	C	T	381.64	PASS	AC=1;AF=0.500;AN=2;BaseQRankSum=-0.987;DB;DP=27;ExcessHet=0.0000;FS=0.000;MLEAC=1;MLEAF=0.500;MQ=60.00;MQRankSum=0.000;QD=14.68;ReadPosRankSum=-0.459;SOR=0.619;ANN=T|synonymous_variant|LOW|WRAP53|ENSG00000141499|transcript|ENST00000316024.9|protein_coding|2/10|c.450C>T|p.Phe150Phe|2798/4011|450/1647|150/548||,T|upstream_gene_variant|MODIFIER|TP53|ENSG00000141510|transcript|ENST00000269305.9|prote…	GT:AD:DP:GQ:PL	0/1:9,17:26:99:389,0,193

## Sheet: NO MYC_1
chr17	7668836	.	GAA	G	48.6	PASS	AC=1;AF=0.500;AN=2;BaseQRankSum=1.383;DP=4;ExcessHet=0.0000;FS=0.000;MLEAC=1;MLEAF=0.500;MQ=60.00;MQRankSum=0.000;QD=12.15;ReadPosRankSum=0.000;SOR=0.693;ANN=G|3_prime_UTR_variant|MODIFIER|TP53|ENSG00000141510|transcript|ENST00000269305.9|protein_coding|11/11|c.*771_*772delTT|||||771|	GT:AD:DP:GQ:PL	0/1:2,2:4:52:56,0,52
chr17	7676140	528266	G	A	26.64	PASS	AC=1;AF=0.500;AN=2;BaseQRankSum=-1.645;DP=5;ExcessHet=0.0000;FS=0.000;MLEAC=1;MLEAF=0.500;MQ=60.00;MQRankSum=0.000;QD=5.33;ReadPosRankSum=-0.253;SOR=0.368;ANN=A|missense_variant|MODERATE|TP53|ENSG00000141510|transcript|ENST00000269305.9|protein_coding|4/11|c.229C>T|p.Pro77Ser|371/2512|229/1182|77/393||;ALLELEID=531842;CLNDISDB=Gene:553989,MONDO:MONDO:0007903,MedGen:C1835398,OMIM:151623|MONDO:MOND…	GT:AD:DP:GQ:PL	0/1:3,2:5:34:34,0,113
chr17	7676154	rs1042522;12351	G	C	51.64	PASS	AC=1;AF=0.500;AN=2;BaseQRankSum=1.383;DB;DP=4;ExcessHet=0.0000;FS=0.000;MLEAC=1;MLEAF=0.500;MQ=60.00;MQRankSum=0.000;QD=12.91;ReadPosRankSum=0.674;SOR=0.693;ANN=C|missense_variant|MODERATE|TP53|ENSG00000141510|transcript|ENST00000269305.9|protein_coding|4/11|c.215C>G|p.Pro72Arg|357/2512|215/1182|72/393||;AF_EXAC=0.65996;AF_TGP=0.54293;ALLELEID=27390;CLNDISDB=.|Gene:553989,MONDO:MONDO:0007903,MedG…	GT:AD:DP:GQ:PL	0/1:2,2:4:59:59,0,78
chr17	7685459	rs17883353	T	TG	56.6	PASS	AC=1;AF=0.500;AN=2;BaseQRankSum=-0.524;DB;DP=5;ExcessHet=0.0000;FS=0.000;MLEAC=1;MLEAF=0.500;MQ=60.00;MQRankSum=0.000;QD=11.32;ReadPosRankSum=1.036;SOR=0.368;ANN=TG|upstream_gene_variant|MODIFIER|WRAP53|ENSG00000141499|transcript|ENST00000316024.9|protein_coding||c.-3190_-3189insG|||||841|,TG|intron_variant|MODIFIER|TP53|ENSG00000141510|transcript|ENST00000269305.9|protein_coding|1/10|c.-29+1917_…	GT:AD:DP:GQ:PL	0/1:3,2:5:64:64,0,102
chr17	7688443	rs17551150;369236	G	A	107.64	PASS	AC=1;AF=0.500;AN=2;BaseQRankSum=-0.061;DB;DP=21;ExcessHet=0.0000;FS=0.000;MLEAC=1;MLEAF=0.500;MQ=60.00;MQRankSum=0.000;QD=5.13;ReadPosRankSum=-0.935;SOR=0.665;ANN=A|5_prime_UTR_variant|MODIFIER|WRAP53|ENSG00000141499|transcript|ENST00000316024.9|protein_coding|1/10|c.-206G>A|||||206|,A|upstream_gene_variant|MODIFIER|TP53|ENSG00000141510|transcript|ENST00000269305.9|protein_coding||c.-1095C>T|||||…	GT:AD:DP:GQ:PL	0/1:14,7:21:99:115,0,316
chr17	7688850	rs2287499;261001	C	G	67.64	PASS	AC=1;AF=0.500;AN=2;BaseQRankSum=-0.674;DB;DP=6;ExcessHet=0.0000;FS=0.000;MLEAC=1;MLEAF=0.500;MQ=60.00;MQRankSum=0.000;QD=13.53;ReadPosRankSum=1.036;SOR=0.223;ANN=G|missense_variant|MODERATE|WRAP53|ENSG00000141499|transcript|ENST00000316024.9|protein_coding|1/10|c.202C>G|p.Arg68Gly|2550/4011|202/1647|68/548||,G|upstream_gene_variant|MODIFIER|TP53|ENSG00000141510|transcript|ENST00000269305.9|protei…	GT:AD:DP:GQ:PL	0/1:2,3:5:62:75,0,62
chr17	7689242	rs2287498;261003	C	T	366.64	PASS	AC=1;AF=0.500;AN=2;BaseQRankSum=0.368;DB;DP=22;ExcessHet=0.0000;FS=0.000;MLEAC=1;MLEAF=0.500;MQ=60.00;MQRankSum=0.000;QD=17.46;ReadPosRankSum=1.973;SOR=0.804;ANN=T|synonymous_variant|LOW|WRAP53|ENSG00000141499|transcript|ENST00000316024.9|protein_coding|2/10|c.450C>T|p.Phe150Phe|2798/4011|450/1647|150/548||,T|upstream_gene_variant|MODIFIER|TP53|ENSG00000141510|transcript|ENST00000269305.9|protein…	GT:AD:DP:GQ:PL	0/1:4,17:21:36:374,0,36
