# Supplementary material for: Latent Epstein-Barr virus infection collaborates with Myc over-expression in normal human B cells to induce Burkitt-like Lymphomas in mice
Source: PLoS Pathog. 2024 Apr 15;20(4):e1012132. doi: 10.1371/journal.ppat.1012132 (PMC11045125; doi:10.1371/journal.ppat.1012132)
Supplement: S3 Table — (XLSX) [file ppat.1012132.s013.xlsx]

## Sheet: Sheet1
	ΔEBNA2 + Myc Tumors			ΔEBNA2 Tumors
Gene Symbol	2	8	9	1	3	AveExpr	logFC	P.Value	adj.P.Val
STAT3	2.09636	4.37336	2.61838	14.407	29.462	5.8028	-2.83397	0.000232881	0.0152998
SRC	0	0.233912	0.0450094	2.04989	1.62355	-0.0376021	-5.76053	0.0016474	0.0255243
IL21R	0.353798	5.43489	0.858835	21.1032	35.7769	4.51001	-4.55782	0.000434068	0.0164825
IL21	0	0.159432	0	4.32409	20.2638	-1.04557	-10.3401	0.00211221	0.0281441
IL10RA	0.373669	5.45687	0.577675	31.4178	16.4223	4.8694	-4.52355	0.000798276	0.019899
IL10RB	0.0616361	0.129368	0.121456	0.357832	0.235308	-0.506392	-1.44948	0.113417	0.255148
IL10	0	0.380284	0.15241	9.80256	18.32	0.337838	-7.22403	0.000463475	0.016719
IL6R	0	0.218174	0.0185083	1.26098	10.4273	0.0849057	-7.34613	0.00968735	0.0574023
IL6	0	0.375778	0.0613334	3.94828	6.48173	-0.531835	-6.40246	0.000832007	0.0200392
JAK1	9.52302	12.0583	21.38	38.7372	30.9364	6.95707	-1.36907	0.0102314	0.0589241
JAK2	0.963178	1.52915	1.80627	4.56672	3.57197	3.71446	-1.44888	0.00658277	0.0470497
JAK3	0.851702	5.65038	3.54113	6.81012	14.9495	4.92132	-1.84732	0.0269514	0.102717
SOCS1	1.07696	1.66139	0.847876	4.32635	8.15596	1.99751	-2.45853	0.00241038	0.0298274
SOCS2	8.73728	7.61942	9.51696	1.88843	7.24536	5.37713	1.223	0.0509077	0.153404
SOCS3	0	5.34166	0.155627	31.3499	55.5286	2.03203	-7.84143	0.000973656	0.0210131
SOCS4	3.47068	3.89353	6.92304	6.11879	6.46736	5.18742	-0.418258	0.306122	0.48599
SOCS5	2.58627	1.68702	2.50819	1.46993	0.880315	3.69145	0.973756	0.0560386	0.163539
SOCS6	0.735468	0.962164	1.41459	1.35181	0.824343	2.61499	0.0403646	0.938326	0.965394
SOCS7	2.15582	2.19369	3.68945	1.03455	1.77864	4.10964	1.00129	0.0554995	0.162452
PTPN1	15.8994	20.7531	17.7777	48.2443	56.6738	6.80186	-1.53361	0.00114332	0.0220131
PTPN2	9.78246	11.8938	14.0549	7.55565	7.88026	6.43822	0.602865	0.0860803	0.214547
PTPN6	15.5131	10.8149	7.50934	21.0929	11.9645	5.98041	-0.575044	0.203327	0.371517
PTPN11	18.3408	15.6484	28.9508	17.0864	17.7502	7.06519	0.190694	0.60175	0.742896
PTPN13	0.797038	1.76584	2.01551	0.314195	0.0211309	2.11453	4.17425	0.0063554	0.0463133
DUSP3	0.11186	0.825934	0.0834037	2.5085	2.22865	1.42883	-3.83828	0.00130425	0.0234477
PTPRC	5.70243	15.1433	23.9327	57.6753	81.5341	7.83918	-2.46653	0.00403643	0.0373385
PTPRE	3.59789	4.0904	8.3277	0.519765	0.648919	4.5647	3.11511	0.000444716	0.0165327
PTPRN2	0.516213	0.326088	0.590004	0.0396153	0.256031	0.299504	2.26272	0.051931	0.155316
